# Supplementary material for: DeerLab: a comprehensive software package for analyzing dipolar electron paramagnetic resonance spectroscopy data
Source: Magn Reson (Gott). 2020 Oct 1;1(2):209–24. doi: 10.5194/mr-1-209-2020 (PMC8462493; doi:10.5194/mr-1-209-2020)
Supplement: All DeerLab (version 0.10.0) scripts employed for generating the figures in this work are available in the Supplement. The supplement related to this article is available online at: https://doi.org/10.5194/mr-1-209-2020-supplement. [file mr-1-209-supplement.zip]

Archive with 37 entries (35 files):
- scripts/
- scripts/figure8_modelfree_titration.py
- scripts/figure7_globalfit.m
- scripts/figure1_regularization.m
- scripts/figure6_multipathway.py
- scripts/figure7_globalfit.py
- scripts/figure2_multigauss.py
- scripts/figure4_onestepanalysis.m
- scripts/figure2_multigauss.m
- scripts/figure4_onestepanalysis.py
- scripts/figure8_modelfree_titration.m
- scripts/figure_10_uncertaintyestimation.m
- scripts/figure_10_uncertaintyestimation.py
- scripts/data/
- scripts/data/figure2_Pdata.txt
- scripts/data/figure2_Vdata.txt
- scripts/data/figure6a_Vdata.txt
- scripts/data/figure6a_Pdata.txt
- scripts/data/figure6b_Vdata.txt
- scripts/data/figure10_Vdata.txt
- scripts/data/figure1b_Pdata.txt
- scripts/data/figure7_Vdata.txt
- scripts/data/figure4_Pdata.txt
- scripts/data/figure1a_Vdata.txt
- scripts/data/figure10_Pdata.txt
- scripts/data/figure7_Pdata.txt
- scripts/data/figure1b_Vdata.txt
- scripts/data/figure6b_Pdata.txt
- scripts/data/figure8_Pdata.txt
- scripts/data/figure4_Vdata.txt
- scripts/data/figure8_Vdata.txt
- scripts/data/figure1a_Pdata.txt
- scripts/figure1_regularization.py
- scripts/groundtruth.m
- scripts/figure6_multipathway.m
- mr-1-209-2020-supplement-title-page.pdf
- DeerLab_SI-mr-2020-13.pdf
