# Supplementary material for: DeerLab: a comprehensive software package for analyzing dipolar electron paramagnetic resonance spectroscopy data
Source: Magn Reson (Gott). 2020 Oct 1;1(2):209–24. doi: 10.5194/mr-1-209-2020 (PMC8462493; doi:10.5194/mr-1-209-2020)
Supplement: All DeerLab (version 0.10.0) scripts employed for generating the figures in this work are available in the Supplement. The supplement related to this article is available online at: https://doi.org/10.5194/mr-1-209-2020-supplement. [file mr-1-209-supplement.zip › scripts/figure2_multigauss.m]

%--------------------------------------------------------------------------
% Figure 3 - Multi-Gauss model fitting
%--------------------------------------------------------------------------
% This DeerLab script was used to make Fig.3 of the paper: 
%
% Luis Fabregas Ibanez, Gunnar Jeschke, Stefan Stoll 
% DeerLab: A comprehensive toolbox for analyzing dipolar EPR spectroscopy data
% Magnetic Resonance, 2020
%
% DeerLab version: 
%   Release: 0.9.0
%--------------------------------------------------------------------------

clear,clc

rng(1)

% Generate data
%-------------------------
t = linspace(-0.25,4,300); % time axis, us
lam = 0.35;
B = bg_exp(t,0.08);

[r,P] = groundtruth('figure3');

% Generate dipolar signal with noise
V = dipolarsignal(t,r,P,lam,B) + whitegaussnoise(t,0.01,'rescale');

% Run multi-Gauss fitting
%-------------------------
NGauss = 5; % maximum number of Gaussians
[Pfit,param,Pci,paramci,Nopt,metrics,Peval] = fitmultimodel(V,t,r,@dd_gauss,NGauss,'aic','background',@bg_exp,'confidencelevel',0.95,'multistart',1);
K = dipolarkernel(t,r,param(end-1),bg_exp(t,param(end)));

Vfit = K*Pfit;

fprintf('The optimal number of Gaussians is: %i \n',Nopt)

% Plot results
%-------------------------
figure(8),clf

figure(1),clf
hold on
plot(t,V,'k.','LineWidth',1)
plot(t,Vfit,'b','LineWidth',1.5)
plot(t,(1-param(end-1))*bg_exp(t,param(end)),'r','LineWidth',1.5)
box on,legend('model','fit')
xlabel('time (\mus)'),ylabel('S(t)')
axis tight
set(gca,'fontsize',14)

figure(2),clf
hold on
plot(r,P,'k','LineWidth',1.5)
plot(r,Pfit,'b','LineWidth',1.5)
fill([r fliplr(r)], [Pci(:,1); flipud(Pci(:,2))],'b','Linestyle','none','facealpha',0.25)
box on, axis tight 
legend('model','optimal fit')
xlabel('distance (nm)'), ylabel('P(r)')
set(gca,'fontsize',14)
% xlim([2.5 4.5])

figure(3),clf
hold on
ax = 1:length(metrics);
w = exp(-(metrics - min(metrics))/2)/sum(exp(-(metrics - min(metrics))/2))
plot(ax,metrics - min(metrics),'-o','LineWidth',1.5)
box on,axis tight
ylabel('AIC')
xlabel('number of Gaussians in model')
set(gca,'fontsize',14)

figure(4),clf
hold on
plot(r,Peval + 2*(1:NGauss).','b-','LineWidth',1.5)
box on,axis tight
set(gca,'ytick',2:2:2*NGauss,'yticklabel',1:NGauss)
xlabel('distance (nm)')
ylabel('#Gaussians in model')
set(gca,'fontsize',14)
% xlim([2.5 4.5])
ylim(2*[0.8 7.5])
