# Supplementary material for: DeerLab: a comprehensive software package for analyzing dipolar electron paramagnetic resonance spectroscopy data
Source: Magn Reson (Gott). 2020 Oct 1;1(2):209–24. doi: 10.5194/mr-1-209-2020 (PMC8462493; doi:10.5194/mr-1-209-2020)
Supplement: All DeerLab (version 0.10.0) scripts employed for generating the figures in this work are available in the Supplement. The supplement related to this article is available online at: https://doi.org/10.5194/mr-1-209-2020-supplement. [file mr-1-209-supplement.zip › scripts/data/figure2_Pdata.txt]

     r            P
  2.00   0.00000000
  2.01   0.00000000
  2.03   0.00000000
  2.04   0.00000000
  2.05   0.00000000
  2.07   0.00000000
  2.08   0.00000000
  2.09   0.00000000
  2.11   0.00000000
  2.12   0.00000000
  2.13   0.00000000
  2.15   0.00000000
  2.16   0.00000000
  2.17   0.00000000
  2.19   0.00000000
  2.20   0.00000000
  2.21   0.00000000
  2.23   0.00000000
  2.24   0.00000000
  2.25   0.00000000
  2.27   0.00000000
  2.28   0.00000000
  2.29   0.00000000
  2.31   0.00000000
  2.32   0.00000000
  2.33   0.00000000
  2.35   0.00000000
  2.36   0.00000000
  2.37   0.00000000
  2.39   0.00000000
  2.40   0.00000000
  2.41   0.00000000
  2.43   0.00000000
  2.44   0.00000000
  2.45   0.00000000
  2.47   0.00000000
  2.48   0.00000000
  2.49   0.00000000
  2.51   0.00000000
  2.52   0.00000000
  2.54   0.00000000
  2.55   0.00000000
  2.56   0.00000000
  2.58   0.00000000
  2.59   0.00000000
  2.60   0.00000000
  2.62   0.00000000
  2.63   0.00000000
  2.64   0.00000000
  2.66   0.00000000
  2.67   0.00000000
  2.68   0.00000000
  2.70   0.00000000
  2.71   0.00000000
  2.72   0.00000000
  2.74   0.00000000
  2.75   0.00000000
  2.76   0.00000000
  2.78   0.00000000
  2.79   0.00000000
  2.80   0.00000000
  2.82   0.00000000
  2.83   0.00000000
  2.84   0.00000000
  2.86   0.00100008
  2.87   0.00100008
  2.88   0.00200016
  2.90   0.00300024
  2.91   0.00600048
  2.92   0.00900072
  2.94   0.01300104
  2.95   0.02000161
  2.96   0.02800225
  2.98   0.03900313
  2.99   0.05200417
  3.00   0.06700538
  3.02   0.08500682
  3.03   0.10600851
  3.04   0.12801028
  3.06   0.15101212
  3.07   0.17501405
  3.08   0.19801589
  3.10   0.21901758
  3.11   0.23801911
  3.12   0.25202023
  3.14   0.26302111
  3.15   0.27102175
  3.16   0.27502208
  3.18   0.27802232
  3.19   0.28102256
  3.20   0.28602296
  3.22   0.29502368
  3.23   0.30702464
  3.24   0.32202585
  3.26   0.34002729
  3.27   0.35902882
  3.28   0.37503010
  3.30   0.38703107
  3.31   0.39203147
  3.32   0.38903123
  3.34   0.37803034
  3.35   0.35902882
  3.36   0.33602697
  3.38   0.31102497
  3.39   0.28702304
  3.40   0.26602135
  3.42   0.25202023
  3.43   0.24601975
  3.44   0.24901999
  3.46   0.26302111
  3.47   0.29002328
  3.48   0.32802633
  3.50   0.38103058
  3.51   0.44603580
  3.53   0.52204190
  3.54   0.60904889
  3.55   0.70105627
  3.57   0.79606390
  3.58   0.88807128
  3.59   0.97307811
  3.61   1.04808413
  3.62   1.11008910
  3.63   1.15709288
  3.65   1.18909545
  3.66   1.20709689
  3.67   1.21109721
  3.69   1.20509673
  3.70   1.18909545
  3.71   1.16709368
  3.73   1.13909143
  3.74   1.10808894
  3.75   1.07508629
  3.77   1.04008348
  3.78   1.00208043
  3.79   0.96107714
  3.81   0.91907377
  3.82   0.87407016
  3.83   0.82806647
  3.85   0.78306285
  3.86   0.74005940
  3.87   0.70105627
  3.89   0.66505338
  3.90   0.63305081
  3.91   0.60504857
  3.93   0.57904648
  3.94   0.55804479
  3.95   0.53904327
  3.97   0.52604222
  3.98   0.51904166
  3.99   0.52104182
  4.01   0.53204271
  4.02   0.55304439
  4.03   0.58404688
  4.05   0.62104985
  4.06   0.66405330
  4.07   0.70905691
  4.09   0.75406053
  4.10   0.79606390
  4.11   0.83606711
  4.13   0.87207000
  4.14   0.90507265
  4.15   0.93407498
  4.17   0.95907698
  4.18   0.97707843
  4.19   0.98907939
  4.21   0.99107955
  4.22   0.98307891
  4.23   0.96507746
  4.25   0.93907538
  4.26   0.90607273
  4.27   0.87006984
  4.29   0.83406695
  4.30   0.79906414
  4.31   0.76806165
  4.33   0.74005940
  4.34   0.71405732
  4.35   0.69005539
  4.37   0.66505338
  4.38   0.63805121
  4.39   0.60904889
  4.41   0.57904648
  4.42   0.54704391
  4.43   0.51604142
  4.45   0.48703909
  4.46   0.46003693
  4.47   0.43603500
  4.49   0.41403323
  4.50   0.39403163
  4.52   0.37503010
  4.53   0.35702866
  4.54   0.33802713
  4.56   0.31802553
  4.57   0.29802392
  4.58   0.27702224
  4.60   0.25602055
  4.61   0.23701902
  4.62   0.21801750
  4.64   0.20101614
  4.65   0.18401477
  4.66   0.16901357
  4.68   0.15601252
  4.69   0.14201140
  4.70   0.13001044
  4.72   0.11700939
  4.73   0.10600851
  4.74   0.09400755
  4.76   0.08300666
  4.77   0.07300586
  4.78   0.06300506
  4.80   0.05500442
  4.81   0.04700377
  4.82   0.04100329
  4.84   0.03600289
  4.85   0.03300265
  4.86   0.03000241
  4.88   0.02800225
  4.89   0.02600209
  4.90   0.02500201
  4.92   0.02500201
  4.93   0.02400193
  4.94   0.02300185
  4.96   0.02200177
  4.97   0.02100169
  4.98   0.02000161
  5.00   0.01900153
  5.01   0.01700136
  5.02   0.01600128
  5.04   0.01500120
  5.05   0.01300104
  5.06   0.01200096
  5.08   0.01100088
  5.09   0.01000080
  5.10   0.00900072
  5.12   0.00900072
  5.13   0.00800064
  5.14   0.00700056
  5.16   0.00600048
  5.17   0.00500040
  5.18   0.00400032
  5.20   0.00400032
  5.21   0.00300024
  5.22   0.00200016
  5.24   0.00200016
  5.25   0.00100008
  5.26   0.00100008
  5.28   0.00100008
  5.29   0.00000000
  5.30   0.00000000
  5.32   0.00000000
  5.33   0.00000000
  5.34   0.00000000
  5.36   0.00000000
  5.37   0.00000000
  5.38   0.00000000
  5.40   0.00000000
  5.41   0.00000000
  5.42   0.00000000
  5.44   0.00000000
  5.45   0.00000000
  5.46   0.00000000
  5.48   0.00000000
  5.49   0.00000000
  5.51   0.00000000
  5.52   0.00000000
  5.53   0.00000000
  5.55   0.00000000
  5.56   0.00000000
  5.57   0.00000000
  5.59   0.00000000
  5.60   0.00000000
  5.61   0.00000000
  5.63   0.00000000
  5.64   0.00000000
  5.65   0.00000000
  5.67   0.00000000
  5.68   0.00000000
  5.69   0.00000000
  5.71   0.00000000
  5.72   0.00000000
  5.73   0.00000000
  5.75   0.00000000
  5.76   0.00000000
  5.77   0.00000000
  5.79   0.00000000
  5.80   0.00000000
  5.81   0.00000000
  5.83   0.00000000
  5.84   0.00000000
  5.85   0.00000000
  5.87   0.00000000
  5.88   0.00000000
  5.89   0.00000000
  5.91   0.00000000
  5.92   0.00000000
  5.93   0.00000000
  5.95   0.00000000
  5.96   0.00000000
  5.97   0.00000000
  5.99   0.00000000
  6.00   0.00000000
