# Supplementary material for: DeerLab: a comprehensive software package for analyzing dipolar electron paramagnetic resonance spectroscopy data
Source: Magn Reson (Gott). 2020 Oct 1;1(2):209–24. doi: 10.5194/mr-1-209-2020 (PMC8462493; doi:10.5194/mr-1-209-2020)
Supplement: All DeerLab (version 0.10.0) scripts employed for generating the figures in this work are available in the Supplement. The supplement related to this article is available online at: https://doi.org/10.5194/mr-1-209-2020-supplement. [file mr-1-209-supplement.zip › scripts/data/figure2_Vdata.txt]

     t            V
 -0.25   0.76437586
 -0.24   0.79958702
 -0.22   0.79589113
 -0.21   0.80913262
 -0.19   0.82902662
 -0.18   0.84909761
 -0.16   0.86638616
 -0.15   0.89096312
 -0.14   0.90346743
 -0.12   0.92740083
 -0.11   0.92725513
 -0.09   0.95828033
 -0.08   0.94663016
 -0.07   0.98249600
 -0.05   0.98009197
 -0.04   0.99180651
 -0.02   0.97501915
 -0.01   0.98570434
  0.01   1.01162273
  0.02   1.01748280
  0.03   0.98830368
  0.05   0.99038000
  0.06   0.99371336
  0.08   0.98295834
  0.09   0.93275063
  0.11   0.92769164
  0.12   0.91961448
  0.13   0.92299802
  0.15   0.87775689
  0.16   0.87216851
  0.18   0.87138201
  0.19   0.84158181
  0.20   0.82844172
  0.22   0.80340748
  0.23   0.79837747
  0.25   0.78365410
  0.26   0.75316751
  0.28   0.76198274
  0.29   0.73495257
  0.30   0.70839129
  0.32   0.70827541
  0.33   0.68404845
  0.35   0.67640051
  0.36   0.67351471
  0.38   0.64603879
  0.39   0.64386083
  0.40   0.62646035
  0.42   0.62343464
  0.43   0.63282832
  0.45   0.60089423
  0.46   0.60436530
  0.47   0.60431733
  0.49   0.58418955
  0.50   0.59783341
  0.52   0.57008352
  0.53   0.58974827
  0.55   0.58904661
  0.56   0.56867696
  0.57   0.57457462
  0.59   0.58388091
  0.60   0.57312323
  0.62   0.55521855
  0.63   0.57388642
  0.65   0.57548219
  0.66   0.57245670
  0.67   0.57576565
  0.69   0.57526976
  0.70   0.58419353
  0.72   0.55958042
  0.73   0.55194455
  0.74   0.57930473
  0.76   0.56767074
  0.77   0.55884957
  0.79   0.58368729
  0.80   0.56743365
  0.82   0.58286947
  0.83   0.57826730
  0.84   0.59041642
  0.86   0.58091005
  0.87   0.58403494
  0.89   0.57187187
  0.90   0.57329122
  0.92   0.59746938
  0.93   0.57814302
  0.94   0.58463217
  0.96   0.56693748
  0.97   0.59116661
  0.99   0.58477396
  1.00   0.59160483
  1.02   0.58542407
  1.03   0.57747290
  1.04   0.60709677
  1.06   0.59204327
  1.07   0.56913660
  1.09   0.59343992
  1.10   0.58552769
  1.11   0.59208757
  1.13   0.60769866
  1.14   0.58776142
  1.16   0.60982475
  1.17   0.59597696
  1.19   0.58057528
  1.20   0.61198573
  1.21   0.59807764
  1.23   0.59812397
  1.24   0.57562228
  1.26   0.59941818
  1.27   0.59612922
  1.29   0.58001482
  1.30   0.59742056
  1.31   0.59402186
  1.33   0.59326556
  1.34   0.59450606
  1.36   0.57962395
  1.37   0.57285417
  1.38   0.57821309
  1.40   0.57008748
  1.41   0.58077717
  1.43   0.59311043
  1.44   0.58464414
  1.46   0.58652497
  1.47   0.59094876
  1.48   0.57380331
  1.50   0.57824061
  1.51   0.58409087
  1.53   0.59427709
  1.54   0.58177004
  1.56   0.55748040
  1.57   0.58649066
  1.58   0.56773473
  1.60   0.58931475
  1.61   0.57439208
  1.63   0.59270766
  1.64   0.58412098
  1.65   0.57805537
  1.67   0.56610213
  1.68   0.56727950
  1.70   0.55375132
  1.71   0.55010751
  1.73   0.55699783
  1.74   0.56389857
  1.75   0.57582978
  1.77   0.57530269
  1.78   0.56397460
  1.80   0.56151539
  1.81   0.58427439
  1.83   0.57268568
  1.84   0.56631276
  1.85   0.56528402
  1.87   0.57394467
  1.88   0.55121714
  1.90   0.57013347
  1.91   0.57287956
  1.92   0.58088945
  1.94   0.55905468
  1.95   0.56451513
  1.97   0.57180909
  1.98   0.57978663
  2.00   0.54705795
  2.01   0.54250163
  2.02   0.55474323
  2.04   0.55794031
  2.05   0.56201093
  2.07   0.55835985
  2.08   0.54897099
  2.10   0.56182423
  2.11   0.55406410
  2.12   0.54743700
  2.14   0.55115324
  2.15   0.56202799
  2.17   0.55267327
  2.18   0.54201217
  2.19   0.52616299
  2.21   0.54076340
  2.22   0.54411749
  2.24   0.53643586
  2.25   0.54454874
  2.27   0.52673693
  2.28   0.53346651
  2.29   0.54156833
  2.31   0.51767487
  2.32   0.53856690
  2.34   0.53375495
  2.35   0.54714139
  2.37   0.52436451
  2.38   0.51155718
  2.39   0.53630506
  2.41   0.53903539
  2.42   0.53473954
  2.44   0.54306630
  2.45   0.51095679
  2.46   0.51364448
  2.48   0.52898240
  2.49   0.53617748
  2.51   0.54764126
  2.52   0.52360634
  2.54   0.52489490
  2.55   0.52945225
  2.56   0.51854605
  2.58   0.52069874
  2.59   0.52172686
  2.61   0.52200585
  2.62   0.53969955
  2.64   0.53165519
  2.65   0.51623905
  2.66   0.52486604
  2.68   0.51109229
  2.69   0.51431654
  2.71   0.50522432
  2.72   0.51971629
  2.73   0.50495383
  2.75   0.54701954
  2.76   0.52806870
  2.78   0.50437414
  2.79   0.51414797
  2.81   0.51386238
  2.82   0.50033348
  2.83   0.52934104
  2.85   0.51509402
  2.86   0.53050100
  2.88   0.52273124
  2.89   0.52676965
  2.91   0.52128047
  2.92   0.54285273
  2.93   0.51610881
  2.95   0.51816180
  2.96   0.52696560
  2.98   0.51235953
  2.99   0.51505464
  3.01   0.51765536
  3.02   0.48605164
  3.03   0.51607900
  3.05   0.51196230
  3.06   0.52806521
  3.08   0.50811008
  3.09   0.52965710
  3.10   0.51356938
  3.12   0.50379773
  3.13   0.51975189
  3.15   0.51021394
  3.16   0.50431905
  3.18   0.50641690
  3.19   0.51176572
  3.20   0.52053889
  3.22   0.50229378
  3.23   0.51146181
  3.25   0.50564303
  3.26   0.50990081
  3.28   0.50432706
  3.29   0.50482816
  3.30   0.49206681
  3.32   0.50338968
  3.33   0.50278296
  3.35   0.50243134
  3.36   0.50911725
  3.37   0.50742327
  3.39   0.49850972
  3.40   0.49146713
  3.42   0.50022985
  3.43   0.49293159
  3.45   0.49093073
  3.46   0.49211191
  3.47   0.48898316
  3.49   0.48839701
  3.50   0.49516260
  3.52   0.48898364
  3.53   0.50356582
  3.55   0.49608106
  3.56   0.48123441
  3.57   0.48732753
  3.59   0.48381946
  3.60   0.48979125
  3.62   0.50749566
  3.63   0.50325079
  3.64   0.49016457
  3.66   0.48228195
  3.67   0.47750066
  3.69   0.49500904
  3.70   0.48385323
  3.72   0.48803897
  3.73   0.48242210
  3.74   0.48353492
  3.76   0.48077869
  3.77   0.48195392
  3.79   0.48003486
  3.80   0.47696185
  3.82   0.47211702
  3.83   0.45864429
  3.84   0.47197138
  3.86   0.46692275
  3.87   0.48153175
  3.89   0.46760420
  3.90   0.49016390
  3.91   0.47951332
  3.93   0.48094640
  3.94   0.47460911
  3.96   0.46153242
  3.97   0.47043722
  3.99   0.46685351
  4.00   0.45799699
