# Supplementary material for: DeerLab: a comprehensive software package for analyzing dipolar electron paramagnetic resonance spectroscopy data
Source: Magn Reson (Gott). 2020 Oct 1;1(2):209–24. doi: 10.5194/mr-1-209-2020 (PMC8462493; doi:10.5194/mr-1-209-2020)
Supplement: All DeerLab (version 0.10.0) scripts employed for generating the figures in this work are available in the Supplement. The supplement related to this article is available online at: https://doi.org/10.5194/mr-1-209-2020-supplement. [file mr-1-209-supplement.zip › scripts/data/figure6a_Vdata.txt]

     t            V
 -0.10   0.92025558
 -0.09   0.93838999
 -0.08   0.94104580
 -0.07   0.94954213
 -0.06   0.95986244
 -0.05   0.96945155
 -0.04   0.97710813
 -0.04   0.98663499
 -0.03   0.99057788
 -0.02   0.99792773
 -0.01   0.99510232
  0.00   1.00305519
  0.01   0.99222330
  0.02   0.99887475
  0.03   0.99023151
  0.04   0.98649338
  0.05   0.97147811
  0.06   0.96677948
  0.07   0.96821326
  0.08   0.96254495
  0.08   0.94363412
  0.09   0.93696725
  0.10   0.93111728
  0.11   0.92024642
  0.12   0.89465590
  0.13   0.88675457
  0.14   0.87807200
  0.15   0.87412531
  0.16   0.85185873
  0.17   0.84505035
  0.18   0.84030802
  0.19   0.82463874
  0.19   0.81550597
  0.20   0.80194194
  0.21   0.79614364
  0.22   0.78671617
  0.23   0.77132090
  0.24   0.77104352
  0.25   0.75708846
  0.26   0.74336251
  0.27   0.73981307
  0.28   0.72706843
  0.29   0.72071324
  0.30   0.71621688
  0.31   0.70233108
  0.31   0.69816460
  0.32   0.68819162
  0.33   0.68374922
  0.34   0.68408810
  0.35   0.66861928
  0.36   0.66674206
  0.37   0.66354963
  0.38   0.65270425
  0.39   0.65484437
  0.40   0.64118367
  0.41   0.64575448
  0.42   0.64260053
  0.43   0.63199982
  0.43   0.63155991
  0.44   0.63253275
  0.45   0.62593387
  0.46   0.61671807
  0.47   0.62163889
  0.48   0.62014817
  0.49   0.61701695
  0.50   0.61644174
  0.51   0.61453601
  0.52   0.61636234
  0.53   0.60545924
  0.54   0.60117255
  0.55   0.61039845
  0.55   0.60478428
  0.56   0.60033873
  0.57   0.60887148
  0.58   0.60173892
  0.59   0.60681673
  0.60   0.60428260
  0.61   0.60822567
  0.62   0.60392873
  0.63   0.60452433
  0.64   0.59931520
  0.65   0.59936105
  0.66   0.60817780
  0.67   0.60038148
  0.67   0.60253036
  0.68   0.59547226
  0.69   0.60453555
  0.70   0.60193104
  0.71   0.60445845
  0.72   0.60206965
  0.73   0.59907322
  0.74   0.61054387
  0.75   0.60497196
  0.76   0.59646510
  0.77   0.60611753
  0.78   0.60350060
  0.78   0.60649861
  0.79   0.61303258
  0.80   0.60601379
  0.81   0.61514770
  0.82   0.61058288
  0.83   0.60547745
  0.84   0.61835600
  0.85   0.61391909
  0.86   0.61486946
  0.87   0.60721861
  0.88   0.61733657
  0.89   0.61710639
  0.90   0.61198661
  0.90   0.61972812
  0.91   0.61951558
  0.92   0.62032793
  0.93   0.62191462
  0.94   0.61733117
  0.95   0.61585918
  0.96   0.61903475
  0.97   0.61704317
  0.98   0.62225617
  0.99   0.62809315
  1.00   0.62595415
  1.01   0.62776932
  1.02   0.63054684
  1.02   0.62504735
  1.03   0.62780016
  1.04   0.63107618
  1.05   0.63599305
  1.06   0.63219386
  1.07   0.62385635
  1.08   0.63591139
  1.09   0.62963890
  1.10   0.63878875
  1.11   0.63392263
  1.12   0.64175664
  1.13   0.63924993
  1.14   0.63767352
  1.14   0.63380541
  1.15   0.63493105
  1.16   0.63038643
  1.17   0.62959211
  1.18   0.63279753
  1.19   0.63597189
  1.20   0.64103940
  1.21   0.64130144
  1.22   0.63739439
  1.23   0.63685536
  1.24   0.64594948
  1.25   0.64185906
  1.26   0.63974268
  1.26   0.63965144
  1.27   0.64325190
  1.28   0.63480923
  1.29   0.64230361
  1.30   0.64358835
  1.31   0.64687639
  1.32   0.63871928
  1.33   0.64100849
  1.34   0.64399094
  1.35   0.64722713
  1.36   0.63486164
  1.37   0.63328238
  1.37   0.63813237
  1.38   0.63951182
  1.39   0.64122049
  1.40   0.63996560
  1.41   0.63650704
  1.42   0.64156348
  1.43   0.63871666
  1.44   0.63629693
  1.45   0.63783196
  1.46   0.64210074
  1.47   0.63861003
  1.48   0.63460806
  1.49   0.62860658
  1.49   0.63425701
  1.50   0.63558442
  1.51   0.63266816
  1.52   0.63578546
  1.53   0.62895244
  1.54   0.63150121
  1.55   0.63455445
  1.56   0.62532798
  1.57   0.63323515
  1.58   0.63127067
  1.59   0.63625251
  1.60   0.62735412
  1.61   0.62224827
  1.61   0.63150249
  1.62   0.63229438
  1.63   0.63036699
  1.64   0.63324780
  1.65   0.62061039
  1.66   0.62127693
  1.67   0.62676362
  1.68   0.62910553
  1.69   0.63305848
  1.70   0.62338887
  1.71   0.62339881
  1.72   0.62464071
  1.73   0.61993988
  1.73   0.62022493
  1.74   0.62006407
  1.75   0.61960310
  1.76   0.62580256
  1.77   0.62213285
  1.78   0.61563219
  1.79   0.61833771
  1.80   0.61245908
  1.81   0.61309204
  1.82   0.60900844
  1.83   0.61396383
  1.84   0.60771794
  1.85   0.62325075
  1.85   0.61541818
  1.86   0.60577996
  1.87   0.60897673
  1.88   0.60833465
  1.89   0.60263541
  1.90   0.61324932
  1.91   0.60731125
  1.92   0.61275321
  1.93   0.60933673
  1.94   0.61046511
  1.95   0.60796517
  1.96   0.61585445
  1.96   0.60525623
  1.97   0.60571237
  1.98   0.60877702
  1.99   0.60289555
  2.00   0.60366394
  2.01   0.60441759
  2.02   0.59208855
  2.03   0.60339054
  2.04   0.60163172
  2.05   0.60763792
  2.06   0.59984857
  2.07   0.60797593
  2.08   0.60170204
  2.08   0.59786345
  2.09   0.60389509
  2.10   0.60017465
  2.11   0.59786283
  2.12   0.59862514
  2.13   0.60064417
  2.14   0.60398556
  2.15   0.59698604
  2.16   0.60049742
  2.17   0.59827573
  2.18   0.59992208
  2.19   0.59780918
  2.20   0.59803022
  2.20   0.59317673
  2.21   0.59755572
  2.22   0.59737010
  2.23   0.59728756
  2.24   0.59990621
  2.25   0.59931954
  2.26   0.59597198
  2.27   0.59334600
  2.28   0.59677980
  2.29   0.59406552
  2.30   0.59338552
  2.31   0.59392950
  2.32   0.59282738
  2.32   0.59270448
  2.33   0.59540328
  2.34   0.59314848
  2.35   0.59885278
  2.36   0.59610904
  2.37   0.59055085
  2.38   0.59302065
  2.39   0.59181843
  2.40   0.59425422
  2.41   0.60119114
  2.42   0.59972587
  2.43   0.59488006
  2.44   0.59203436
  2.44   0.59038339
  2.45   0.59727816
  2.46   0.59319835
  2.47   0.59500237
  2.48   0.59305749
  2.49   0.59369705
  2.50   0.59286060
  2.51   0.59353630
  2.52   0.59303245
  2.53   0.59209217
  2.54   0.59047855
  2.55   0.58556480
  2.55   0.59092292
  2.56   0.58924602
  2.57   0.59510429
  2.58   0.59003439
  2.59   0.59894642
  2.60   0.59513916
  2.61   0.59596426
  2.62   0.59381536
  2.63   0.58908708
  2.64   0.59278197
  2.65   0.59169432
  2.66   0.58858808
  2.67   0.59542295
  2.67   0.59254525
  2.68   0.59930974
  2.69   0.59890403
  2.70   0.59214300
  2.71   0.58979368
  2.72   0.59067559
  2.73   0.59446370
  2.74   0.59518453
  2.75   0.59105561
  2.76   0.59101677
  2.77   0.59660142
  2.78   0.59434564
  2.79   0.59665653
  2.79   0.59252070
  2.80   0.58737938
  2.81   0.59555476
  2.82   0.59516268
  2.83   0.59262593
  2.84   0.59729867
  2.85   0.59583337
  2.86   0.59747461
  2.87   0.58614678
  2.88   0.59738818
  2.89   0.59432734
  2.90   0.59602235
  2.91   0.60008979
  2.91   0.59098994
  2.92   0.59369333
  2.93   0.59765470
  2.94   0.59907116
  2.95   0.59553692
  2.96   0.59901886
  2.97   0.59995551
  2.98   0.59874386
  2.99   0.59328402
  3.00   0.59744330
  3.01   0.59828758
  3.02   0.59603671
  3.03   0.59930499
  3.03   0.58825201
  3.04   0.60092770
  3.05   0.59643412
  3.06   0.59169529
  3.07   0.59180659
  3.08   0.59561952
  3.09   0.59083464
  3.10   0.59692338
  3.11   0.59222991
  3.12   0.59402054
  3.13   0.59816139
  3.14   0.58745123
  3.14   0.58821583
  3.15   0.59687373
  3.16   0.59178994
  3.17   0.60232094
  3.18   0.59177128
  3.19   0.59079039
  3.20   0.58568496
  3.21   0.58675223
  3.22   0.58314869
  3.23   0.58424904
  3.24   0.59346653
  3.25   0.58336760
  3.26   0.58539036
  3.26   0.59334403
  3.27   0.58886733
  3.28   0.58837385
  3.29   0.57986058
  3.30   0.58426821
  3.31   0.58523789
  3.32   0.58988021
  3.33   0.58066366
  3.34   0.58068598
  3.35   0.57878088
  3.36   0.58684547
  3.37   0.58066516
  3.38   0.57178935
  3.38   0.57986283
  3.39   0.57458195
  3.40   0.58133903
  3.41   0.57535971
  3.42   0.57334702
  3.43   0.57704759
  3.44   0.57838927
  3.45   0.57369791
  3.46   0.57873706
  3.47   0.57404052
  3.48   0.57347902
  3.49   0.57980335
  3.50   0.57448291
  3.50   0.56492134
  3.51   0.57184420
  3.52   0.56938737
  3.53   0.57164136
  3.54   0.56497047
  3.55   0.56421560
  3.56   0.56221304
  3.57   0.56571335
  3.58   0.55893067
  3.59   0.56578394
  3.60   0.56781464
  3.61   0.56624020
  3.62   0.56757396
  3.62   0.55950494
  3.63   0.56532215
  3.64   0.56028804
  3.65   0.56572506
  3.66   0.56076517
  3.67   0.55418291
  3.68   0.55353712
  3.69   0.55160093
  3.70   0.55248544
  3.71   0.55729886
  3.72   0.55335796
  3.73   0.54599202
  3.73   0.56325579
  3.74   0.55492990
  3.75   0.56014586
  3.76   0.55404012
  3.77   0.55422135
  3.78   0.55421488
  3.79   0.55405112
  3.80   0.56224683
  3.81   0.55193569
  3.82   0.56512343
  3.83   0.54627701
  3.84   0.55394018
  3.85   0.54667436
  3.85   0.55414182
  3.86   0.54537840
  3.87   0.55224454
  3.88   0.54727928
  3.89   0.55974111
  3.90   0.55537572
  3.91   0.55814367
  3.92   0.54970029
  3.93   0.54690577
  3.94   0.54609102
  3.95   0.55376902
  3.96   0.55739273
  3.97   0.56152161
  3.97   0.55599409
  3.98   0.55502024
  3.99   0.56614429
  4.00   0.55248796
  4.01   0.55076196
  4.02   0.55097849
  4.03   0.54814602
  4.04   0.56237606
  4.05   0.55068197
  4.06   0.55470857
  4.07   0.56340784
  4.08   0.55839978
  4.09   0.57461466
  4.09   0.56294198
  4.10   0.56074094
  4.11   0.56793240
  4.12   0.56390932
  4.13   0.56795387
  4.14   0.57000418
  4.15   0.57965457
  4.16   0.56893535
  4.17   0.57798330
  4.18   0.58304862
  4.19   0.57617050
  4.20   0.58188406
  4.21   0.58054671
  4.21   0.59344272
  4.22   0.58960473
  4.23   0.59320371
  4.24   0.59327365
  4.25   0.59857555
  4.26   0.59780525
  4.27   0.59312456
  4.28   0.60662614
  4.29   0.60584419
  4.30   0.61274469
  4.31   0.62099841
  4.32   0.61858090
  4.32   0.61690222
  4.33   0.62534829
  4.34   0.63791961
  4.35   0.63882298
  4.36   0.64011791
  4.37   0.64597840
  4.38   0.64154112
  4.39   0.64216438
  4.40   0.64717315
  4.41   0.65182126
  4.42   0.65005466
  4.43   0.65959341
  4.44   0.65953558
  4.44   0.66610677
  4.45   0.66209183
  4.46   0.66877058
  4.47   0.66342764
  4.48   0.67011531
  4.49   0.66788672
  4.50   0.66506841
