# Supplementary material for: DeerLab: a comprehensive software package for analyzing dipolar electron paramagnetic resonance spectroscopy data
Source: Magn Reson (Gott). 2020 Oct 1;1(2):209–24. doi: 10.5194/mr-1-209-2020 (PMC8462493; doi:10.5194/mr-1-209-2020)
Supplement: All DeerLab (version 0.10.0) scripts employed for generating the figures in this work are available in the Supplement. The supplement related to this article is available online at: https://doi.org/10.5194/mr-1-209-2020-supplement. [file mr-1-209-supplement.zip › scripts/data/figure6a_Pdata.txt]

     r            P
  1.00   0.00000000
  1.01   0.00000000
  1.03   0.00000000
  1.04   0.00000000
  1.05   0.00000000
  1.07   0.00000000
  1.08   0.00000000
  1.09   0.00000000
  1.11   0.00000000
  1.12   0.00000000
  1.13   0.00000000
  1.15   0.00000000
  1.16   0.00000000
  1.17   0.00000000
  1.19   0.00000000
  1.20   0.00000000
  1.21   0.00000000
  1.23   0.00000000
  1.24   0.00000000
  1.25   0.00000000
  1.27   0.00000000
  1.28   0.00000000
  1.29   0.00000000
  1.31   0.00000000
  1.32   0.00000000
  1.33   0.00000000
  1.35   0.00000000
  1.36   0.00000000
  1.37   0.00000000
  1.39   0.00000000
  1.40   0.00000000
  1.41   0.00000000
  1.43   0.00000000
  1.44   0.00000000
  1.45   0.00000000
  1.47   0.00000000
  1.48   0.00000000
  1.49   0.00000000
  1.51   0.00000000
  1.52   0.00000000
  1.54   0.00000000
  1.55   0.00000000
  1.56   0.00000000
  1.58   0.00000000
  1.59   0.00000000
  1.60   0.00000000
  1.62   0.00000000
  1.63   0.00000000
  1.64   0.00000000
  1.66   0.00000000
  1.67   0.00000000
  1.68   0.00000000
  1.70   0.00000000
  1.71   0.00000000
  1.72   0.00000000
  1.74   0.00000000
  1.75   0.00000000
  1.76   0.00000000
  1.78   0.00000000
  1.79   0.00000000
  1.80   0.00000000
  1.82   0.00000000
  1.83   0.00000000
  1.84   0.00000000
  1.86   0.00000000
  1.87   0.00000000
  1.88   0.00000000
  1.90   0.00000000
  1.91   0.00000000
  1.92   0.00000000
  1.94   0.00000000
  1.95   0.00000000
  1.96   0.00000000
  1.98   0.00000000
  1.99   0.00000000
  2.00   0.00000000
  2.02   0.00000000
  2.03   0.00000000
  2.04   0.00001000
  2.06   0.00001000
  2.07   0.00002000
  2.08   0.00004000
  2.10   0.00007000
  2.11   0.00012000
  2.12   0.00018000
  2.14   0.00027000
  2.15   0.00041000
  2.16   0.00059000
  2.18   0.00083000
  2.19   0.00116000
  2.20   0.00155000
  2.22   0.00206000
  2.23   0.00274000
  2.24   0.00355000
  2.26   0.00457000
  2.27   0.00585000
  2.28   0.00730000
  2.30   0.00904000
  2.31   0.01104001
  2.32   0.01323001
  2.34   0.01571001
  2.35   0.01856001
  2.36   0.02173001
  2.38   0.02547001
  2.39   0.03007002
  2.40   0.03533002
  2.42   0.04172002
  2.43   0.04934003
  2.44   0.05770003
  2.46   0.06706004
  2.47   0.07681004
  2.48   0.08654005
  2.50   0.09580005
  2.51   0.10367006
  2.53   0.11042006
  2.54   0.11518006
  2.55   0.11791006
  2.57   0.11947006
  2.58   0.11959006
  2.59   0.11928006
  2.61   0.11905006
  2.62   0.11948006
  2.63   0.12132006
  2.65   0.12414007
  2.66   0.12850007
  2.67   0.13389007
  2.69   0.13963007
  2.70   0.14543008
  2.71   0.15017008
  2.73   0.15395008
  2.74   0.15589008
  2.75   0.15572008
  2.77   0.15428008
  2.78   0.15110008
  2.79   0.14695008
  2.81   0.14243008
  2.82   0.13779007
  2.83   0.13377007
  2.85   0.13033007
  2.86   0.12806007
  2.87   0.12744007
  2.89   0.12809007
  2.90   0.13095007
  2.91   0.13664007
  2.93   0.14440008
  2.94   0.15550008
  2.95   0.17000009
  2.97   0.18652010
  2.98   0.20571011
  2.99   0.22611012
  3.01   0.24666013
  3.02   0.26651014
  3.03   0.28395015
  3.05   0.29946016
  3.06   0.31158017
  3.07   0.32023017
  3.09   0.32678017
  3.10   0.33051018
  3.11   0.33235018
  3.13   0.33323018
  3.14   0.33308018
  3.15   0.33255018
  3.17   0.33191018
  3.18   0.33129018
  3.19   0.33100018
  3.21   0.33101018
  3.22   0.33159018
  3.23   0.33308018
  3.25   0.33533018
  3.26   0.33893018
  3.27   0.34438018
  3.29   0.35112019
  3.30   0.35994019
  3.31   0.37048020
  3.33   0.38185020
  3.34   0.39397021
  3.35   0.40554022
  3.37   0.41641022
  3.38   0.42575023
  3.39   0.43347023
  3.41   0.44040024
  3.42   0.44658024
  3.43   0.45339024
  3.45   0.46102025
  3.46   0.47045025
  3.47   0.48220026
  3.49   0.49547027
  3.50   0.51100027
  3.52   0.52862028
  3.53   0.54772029
  3.54   0.56916030
  3.56   0.59354032
  3.57   0.62006033
  3.58   0.65006035
  3.60   0.68336037
  3.61   0.71845038
  3.62   0.75562040
  3.64   0.79282042
  3.65   0.82930044
  3.66   0.86356046
  3.68   0.89365048
  3.69   0.92048049
  3.70   0.94172050
  3.72   0.95645051
  3.73   0.96671052
  3.74   0.97004052
  3.76   0.96677052
  3.77   0.95950051
  3.78   0.94686051
  3.80   0.93088050
  3.81   0.91343049
  3.82   0.89495048
  3.84   0.87738047
  3.85   0.86087046
  3.86   0.84664045
  3.88   0.83578045
  3.89   0.82754044
  3.90   0.82383044
  3.92   0.82594044
  3.93   0.83221045
  3.94   0.84516045
  3.96   0.86443046
  3.97   0.88715047
  3.98   0.91393049
  4.00   0.94054050
  4.01   0.96526052
  4.02   0.98442053
  4.04   0.99319053
  4.05   0.99426053
  4.06   0.98268053
  4.08   0.96025051
  4.09   0.93246050
  4.10   0.89944048
  4.12   0.86838046
  4.13   0.84053045
  4.14   0.82031044
  4.16   0.80964043
  4.17   0.80467043
  4.18   0.80724043
  4.20   0.81305044
  4.21   0.81947044
  4.22   0.82451044
  4.24   0.82437044
  4.25   0.81978044
  4.26   0.80704043
  4.28   0.78386042
  4.29   0.75334040
  4.30   0.71125038
  4.32   0.65859035
  4.33   0.60011032
  4.34   0.53468029
  4.36   0.46771025
  4.37   0.40152021
  4.38   0.33914018
  4.40   0.28407015
  4.41   0.23420013
  4.42   0.19260010
  4.44   0.15826008
  4.45   0.12820007
  4.46   0.10369006
  4.48   0.08326004
  4.49   0.06527003
  4.51   0.05051003
  4.52   0.03853002
  4.53   0.02830002
  4.55   0.02051001
  4.56   0.01473001
  4.57   0.01012001
  4.59   0.00699000
  4.60   0.00485000
  4.61   0.00323000
  4.63   0.00222000
  4.64   0.00153000
  4.65   0.00102000
  4.67   0.00069000
  4.68   0.00047000
  4.69   0.00030000
  4.71   0.00019000
  4.72   0.00012000
  4.73   0.00007000
  4.75   0.00004000
  4.76   0.00002000
  4.77   0.00001000
  4.79   0.00001000
  4.80   0.00000000
  4.81   0.00000000
  4.83   0.00000000
  4.84   0.00000000
  4.85   0.00000000
  4.87   0.00000000
  4.88   0.00000000
  4.89   0.00000000
  4.91   0.00000000
  4.92   0.00000000
  4.93   0.00000000
  4.95   0.00000000
  4.96   0.00000000
  4.97   0.00000000
  4.99   0.00000000
  5.00   0.00000000
