# Supplementary material for: DeerLab: a comprehensive software package for analyzing dipolar electron paramagnetic resonance spectroscopy data
Source: Magn Reson (Gott). 2020 Oct 1;1(2):209–24. doi: 10.5194/mr-1-209-2020 (PMC8462493; doi:10.5194/mr-1-209-2020)
Supplement: All DeerLab (version 0.10.0) scripts employed for generating the figures in this work are available in the Supplement. The supplement related to this article is available online at: https://doi.org/10.5194/mr-1-209-2020-supplement. [file mr-1-209-supplement.zip › scripts/data/figure6b_Vdata.txt]

     t            V
 -0.10   0.90839744
 -0.08   0.94450281
 -0.06   0.95748214
 -0.05   0.97355560
 -0.03   0.98741007
 -0.01   0.99573402
  0.01   0.99567929
  0.03   0.99224703
  0.05   0.97767943
  0.06   0.96361467
  0.08   0.93360150
  0.10   0.91477437
  0.12   0.87253860
  0.14   0.85091057
  0.16   0.80966074
  0.17   0.77471871
  0.19   0.72647782
  0.21   0.69247939
  0.23   0.66795924
  0.25   0.63675048
  0.26   0.59146155
  0.28   0.56414404
  0.30   0.54062231
  0.32   0.51363017
  0.34   0.47100831
  0.36   0.45317659
  0.37   0.43691280
  0.39   0.42894840
  0.41   0.40027975
  0.43   0.39293697
  0.45   0.38998792
  0.47   0.37500695
  0.48   0.36965169
  0.50   0.36005636
  0.52   0.36132788
  0.54   0.35909929
  0.56   0.35033794
  0.57   0.36130242
  0.59   0.35590704
  0.61   0.35144763
  0.63   0.36027099
  0.65   0.35807252
  0.67   0.36423873
  0.68   0.37300699
  0.70   0.37021273
  0.72   0.37963423
  0.74   0.38175516
  0.76   0.39063923
  0.78   0.40524666
  0.79   0.39974570
  0.81   0.41080050
  0.83   0.41970550
  0.85   0.41848113
  0.87   0.43288362
  0.88   0.42690375
  0.90   0.44307030
  0.92   0.44893940
  0.94   0.44487064
  0.96   0.45289363
  0.98   0.46209846
  0.99   0.46128174
  1.01   0.45666344
  1.03   0.46920885
  1.05   0.47325122
  1.07   0.47476675
  1.09   0.47900696
  1.10   0.48111325
  1.12   0.48740795
  1.14   0.47730426
  1.16   0.47497215
  1.18   0.48901922
  1.19   0.48399360
  1.21   0.47989869
  1.23   0.49149429
  1.25   0.48298004
  1.27   0.48921202
  1.29   0.48543144
  1.30   0.48927624
  1.32   0.48238329
  1.34   0.48120744
  1.36   0.47242072
  1.38   0.46989430
  1.40   0.47807087
  1.41   0.46526789
  1.43   0.46472874
  1.45   0.45255558
  1.47   0.46044704
  1.49   0.45369993
  1.50   0.45334198
  1.52   0.44683584
  1.54   0.43958512
  1.56   0.45044674
  1.58   0.44004359
  1.60   0.42601750
  1.61   0.43474187
  1.63   0.42818586
  1.65   0.42870995
  1.67   0.43372160
  1.69   0.42186760
  1.71   0.43028947
  1.72   0.42168474
  1.74   0.41251499
  1.76   0.42595173
  1.78   0.41788790
  1.80   0.41672008
  1.81   0.40498106
  1.83   0.41565142
  1.85   0.41360192
  1.87   0.40567095
  1.89   0.41405997
  1.91   0.41275990
  1.92   0.41300121
  1.94   0.41447397
  1.96   0.40849718
  1.98   0.40666860
  2.00   0.41090034
  2.02   0.40891228
  2.03   0.41615386
  2.05   0.42438079
  2.07   0.42282150
  2.09   0.42636428
  2.11   0.43124257
  2.12   0.42587827
  2.14   0.43090239
  2.16   0.43662165
  2.18   0.44440031
  2.20   0.44125899
  2.22   0.43238668
  2.23   0.44891437
  2.25   0.44241045
  2.27   0.45503234
  2.29   0.44995444
  2.31   0.46054681
  2.33   0.45798654
  2.34   0.45634419
  2.36   0.45157805
  2.38   0.45278512
  2.40   0.44663012
  2.42   0.44488823
  2.43   0.44787548
  2.45   0.45056227
  2.47   0.45536727
  2.49   0.45393482
  2.51   0.44708181
  2.53   0.44425440
  2.54   0.45331157
  2.56   0.44576102
  2.58   0.44058233
  2.60   0.43787171
  2.62   0.43974495
  2.64   0.42656585
  2.65   0.43334104
  2.67   0.43241719
  2.69   0.43408865
  2.71   0.42157085
  2.73   0.42225164
  2.74   0.42396050
  2.76   0.42616621
  2.78   0.40906485
  2.80   0.40565398
  2.82   0.41049753
  2.84   0.41122853
  2.85   0.41260228
  2.87   0.41050647
  2.89   0.40589286
  2.91   0.41216016
  2.93   0.40878447
  2.95   0.40617635
  2.96   0.40874172
  2.98   0.41494934
  3.00   0.41167624
  3.02   0.40797486
  3.04   0.40197528
  3.05   0.41073034
  3.07   0.41425800
  3.09   0.41264188
  3.11   0.41871077
  3.13   0.41246491
  3.15   0.41804737
  3.16   0.42433763
  3.18   0.41532993
  3.20   0.42776434
  3.22   0.42785693
  3.24   0.43660280
  3.26   0.42794198
  3.27   0.42393986
  3.29   0.43778218
  3.31   0.44091969
  3.33   0.44051288
  3.35   0.44595610
  3.36   0.43182981
  3.38   0.43415382
  3.40   0.44231889
  3.42   0.44636752
  3.44   0.45224587
  3.46   0.44091545
  3.47   0.44150890
  3.49   0.44347250
  3.51   0.43784376
  3.53   0.43828875
  3.55   0.43802201
  3.57   0.43722861
  3.58   0.44461047
  3.60   0.43950525
  3.62   0.43070909
  3.64   0.43326592
  3.66   0.42493516
  3.67   0.42458438
  3.69   0.41817780
  3.71   0.42291165
  3.73   0.41349063
  3.75   0.43114871
  3.77   0.41946940
  3.78   0.40542089
  3.80   0.40732743
  3.82   0.40437500
  3.84   0.39507320
  3.86   0.40617103
  3.88   0.39662566
  3.89   0.40139229
  3.91   0.39521333
  3.93   0.39488273
  3.95   0.39022225
  3.97   0.39878966
  3.98   0.38452224
  4.00   0.38437773
  4.02   0.38782678
  4.04   0.38045226
  4.06   0.38177444
  4.08   0.38348818
  4.09   0.36928554
  4.11   0.38508822
  4.13   0.38506430
  4.15   0.39528270
  4.17   0.38883284
  4.19   0.40289786
  4.20   0.39962416
  4.22   0.40009986
  4.24   0.41365647
  4.26   0.41579569
  4.28   0.42048550
  4.29   0.42980802
  4.31   0.44147081
  4.33   0.45551039
  4.35   0.45727456
  4.37   0.47272538
  4.39   0.48142520
  4.40   0.49521379
  4.42   0.50436928
  4.44   0.51629868
  4.46   0.52151614
  4.48   0.53767178
  4.50   0.54728546
  4.51   0.55596684
  4.53   0.56675658
  4.55   0.57209135
  4.57   0.57238166
  4.59   0.57187998
  4.61   0.57707043
  4.62   0.57244286
  4.64   0.56863290
  4.66   0.56469788
  4.68   0.55717182
  4.70   0.54949650
  4.71   0.54416541
  4.73   0.53167133
  4.75   0.52837959
  4.77   0.51400934
  4.79   0.49582581
  4.81   0.48759275
  4.82   0.47487695
  4.84   0.46698392
  4.86   0.46513345
  4.88   0.45330847
  4.90   0.43786935
  4.92   0.42559769
  4.93   0.41551772
  4.95   0.41682759
  4.97   0.40511887
  4.99   0.40144322
  5.01   0.39372925
  5.02   0.38985787
  5.04   0.38471569
  5.06   0.38200067
  5.08   0.37831328
  5.10   0.37455101
  5.12   0.37039008
  5.13   0.36252294
  5.15   0.36789335
  5.17   0.36484826
  5.19   0.37158160
  5.21   0.36499482
  5.23   0.37620465
  5.24   0.37181126
  5.26   0.37347814
  5.28   0.37166838
  5.30   0.36684362
  5.32   0.37272333
  5.33   0.37276543
  5.35   0.37038966
  5.37   0.38051126
  5.39   0.37853065
  5.41   0.38861173
  5.43   0.38971312
  5.44   0.38283181
  5.46   0.38140958
  5.48   0.38395845
  5.50   0.39006415
  5.52   0.39225579
  5.54   0.38830448
  5.55   0.38938671
  5.57   0.39742254
  5.59   0.39558606
  5.61   0.39939002
  5.63   0.39507079
  5.64   0.38943162
  5.66   0.40037525
  5.68   0.40054457
  5.70   0.39796429
  5.72   0.40432172
  5.74   0.40292576
  5.75   0.40532469
  5.77   0.39141636
  5.79   0.40561640
  5.81   0.40182924
  5.83   0.40387273
  5.85   0.40876480
  5.86   0.39708024
  5.88   0.40003409
  5.90   0.40444904
  5.92   0.40557808
  5.94   0.40042260
  5.95   0.40395156
  5.97   0.40422474
  5.99   0.40175075
  6.01   0.39391746
  6.03   0.39807149
  6.05   0.39805712
  6.06   0.39416014
  6.08   0.39715821
  6.10   0.38225920
  6.12   0.39703253
  6.14   0.39036139
  6.16   0.38340518
  6.17   0.38253645
  6.19   0.38632215
  6.21   0.37938999
  6.23   0.38608110
  6.25   0.37932760
  6.26   0.38071452
  6.28   0.38507724
  6.30   0.37091754
  6.32   0.37114666
  6.34   0.38129256
  6.36   0.37431692
  6.37   0.38692137
  6.39   0.37324301
  6.41   0.37160033
  6.43   0.36488343
  6.45   0.36597041
  6.47   0.36131311
  6.48   0.36263554
  6.50   0.37420922
  6.52   0.36174623
  6.54   0.36454728
  6.56   0.37487585
  6.57   0.36978116
  6.59   0.36977974
  6.61   0.35986621
  6.63   0.36621351
  6.65   0.36836893
  6.67   0.37521533
  6.68   0.36483176
  6.70   0.36608264
  6.72   0.36500131
  6.74   0.37644932
  6.76   0.37014763
  6.78   0.36052140
  6.79   0.37211432
  6.81   0.36703396
  6.83   0.37700750
  6.85   0.37105359
  6.87   0.37003760
  6.88   0.37612964
  6.90   0.37922683
  6.92   0.37472442
  6.94   0.38231571
  6.96   0.37765787
  6.98   0.37808054
  6.99   0.38701481
  7.01   0.38129160
  7.03   0.37016123
  7.05   0.37952809
  7.07   0.37706113
  7.09   0.38037420
  7.10   0.37242494
  7.12   0.37176822
  7.14   0.36945440
  7.16   0.37392787
  7.18   0.36546346
  7.19   0.37396778
  7.21   0.37637623
  7.23   0.37421957
  7.25   0.37564866
  7.27   0.36528403
  7.29   0.37224609
  7.30   0.36562184
  7.32   0.37207290
  7.34   0.36552235
  7.36   0.35694593
  7.38   0.35579915
  7.40   0.35305474
  7.41   0.35385719
  7.43   0.35959669
  7.45   0.35442341
  7.47   0.34500241
  7.49   0.36640497
  7.50   0.35585894
  7.52   0.36228012
  7.54   0.35458983
  7.56   0.35479900
  7.58   0.35481376
  7.60   0.35467090
  7.61   0.36501456
  7.63   0.35225937
  7.65   0.36890938
  7.67   0.34554457
  7.69   0.35534021
  7.71   0.34649309
  7.72   0.35607544
  7.74   0.34537584
  7.76   0.35421312
  7.78   0.34825385
  7.80   0.36406352
  7.81   0.35881632
  7.83   0.36245477
  7.85   0.35203974
  7.87   0.34863816
  7.89   0.34765548
  7.91   0.35722487
  7.92   0.36165482
  7.94   0.36663727
  7.96   0.35946329
  7.98   0.35788898
  8.00   0.37133866
  8.02   0.35370900
  8.03   0.35088348
  8.05   0.35037301
  8.07   0.34593432
  8.09   0.36270356
  8.11   0.34694471
  8.12   0.35071157
  8.14   0.36019245
  8.16   0.35241115
  8.18   0.37102974
  8.20   0.35465973
  8.22   0.35000001
  8.23   0.35695176
  8.25   0.34975642
  8.27   0.35251689
  8.29   0.35265591
  8.31   0.36216631
  8.33   0.34608558
  8.34   0.35458405
  8.36   0.35797360
  8.38   0.34630214
  8.40   0.35023752
  8.42   0.34522561
  8.43   0.35787125
  8.45   0.34946544
  8.47   0.35022299
  8.49   0.34643863
  8.51   0.34906727
  8.53   0.34398380
  8.54   0.33389716
  8.56   0.34643139
  8.58   0.34101386
  8.60   0.34511300
  8.62   0.35082929
  8.64   0.34314517
  8.65   0.33633707
  8.67   0.34215218
  8.69   0.35310698
  8.71   0.34947730
  8.73   0.34635685
  8.74   0.34898518
  8.76   0.33880864
  8.78   0.33505491
  8.80   0.33691480
  8.82   0.33849536
  8.84   0.33227380
  8.85   0.34044944
  8.87   0.33694717
  8.89   0.34210270
  8.91   0.33444978
  8.93   0.34063714
  8.95   0.33231278
  8.96   0.33957426
  8.98   0.33625462
  9.00   0.33310924
