# Supplementary material for: DeerLab: a comprehensive software package for analyzing dipolar electron paramagnetic resonance spectroscopy data
Source: Magn Reson (Gott). 2020 Oct 1;1(2):209–24. doi: 10.5194/mr-1-209-2020 (PMC8462493; doi:10.5194/mr-1-209-2020)
Supplement: All DeerLab (version 0.10.0) scripts employed for generating the figures in this work are available in the Supplement. The supplement related to this article is available online at: https://doi.org/10.5194/mr-1-209-2020-supplement. [file mr-1-209-supplement.zip › scripts/data/figure10_Vdata.txt]

     t            V
 -0.20   0.81534673
 -0.19   0.86901081
 -0.17   0.84728676
 -0.16   0.85717261
 -0.14   0.87902026
 -0.13   0.90050557
 -0.12   0.91606913
 -0.10   0.94514195
 -0.09   0.95080985
 -0.07   0.97829128
 -0.06   0.95979834
 -0.05   1.00141043
 -0.03   0.96193994
 -0.02   1.01441812
 -0.00   0.99479302
  0.01   1.00180113
  0.02   0.95534103
  0.04   0.96344183
  0.05   1.00464135
  0.07   1.01224073
  0.08   0.95505130
  0.09   0.96007722
  0.11   0.96982391
  0.12   0.95481560
  0.14   0.86634064
  0.15   0.86628601
  0.17   0.86219088
  0.18   0.88156738
  0.19   0.80908525
  0.21   0.81359373
  0.22   0.82809241
  0.24   0.78757202
  0.25   0.77929820
  0.26   0.74837276
  0.28   0.75571601
  0.29   0.74428638
  0.31   0.70232578
  0.32   0.73520336
  0.33   0.69889129
  0.35   0.66288494
  0.36   0.67689535
  0.38   0.64405038
  0.39   0.64227085
  0.40   0.64891034
  0.42   0.60774023
  0.43   0.61432047
  0.45   0.59103839
  0.46   0.59459361
  0.47   0.62124962
  0.49   0.56806599
  0.50   0.58203769
  0.52   0.58862316
  0.53   0.55612112
  0.54   0.58770738
  0.56   0.53943156
  0.57   0.58143600
  0.59   0.58392133
  0.60   0.54826190
  0.61   0.56248406
  0.63   0.58284090
  0.64   0.56440907
  0.66   0.53196737
  0.67   0.56929416
  0.68   0.57366501
  0.70   0.56895672
  0.71   0.57617830
  0.73   0.57592759
  0.74   0.59355149
  0.76   0.54677952
  0.77   0.53237981
  0.78   0.58487382
  0.80   0.56253945
  0.81   0.54546141
  0.83   0.59272861
  0.84   0.56116202
  0.85   0.59017698
  0.87   0.58069617
  0.88   0.60319613
  0.90   0.58411787
  0.91   0.58914730
  0.92   0.56481705
  0.94   0.56644052
  0.95   0.61160851
  0.97   0.57340882
  0.98   0.58463745
  0.99   0.54953598
  1.01   0.59474700
  1.02   0.58132428
  1.04   0.59326595
  1.05   0.58033106
  1.06   0.56406302
  1.08   0.61983714
  1.09   0.59010850
  1.11   0.54542014
  1.12   0.59125006
  1.13   0.57546360
  1.15   0.58749250
  1.16   0.61695381
  1.18   0.57841702
  1.19   0.62042377
  1.20   0.59373200
  1.22   0.56414801
  1.23   0.62431075
  1.25   0.59773912
  1.26   0.59796291
  1.27   0.55505519
  1.29   0.60088152
  1.30   0.59487182
  1.32   0.56433293
  1.33   0.59803269
  1.35   0.59190728
  1.36   0.59086352
  1.37   0.59366013
  1.39   0.56558582
  1.40   0.55305905
  1.42   0.56377052
  1.43   0.54865650
  1.44   0.56958532
  1.46   0.59366361
  1.47   0.57790103
  1.49   0.58195780
  1.50   0.59088447
  1.51   0.55849379
  1.53   0.56744192
  1.54   0.57909307
  1.56   0.59904512
  1.57   0.57552290
  1.58   0.52942440
  1.60   0.58541296
  1.61   0.54989679
  1.63   0.59163318
  1.64   0.56343802
  1.65   0.59889850
  1.67   0.58281617
  1.68   0.57155119
  1.70   0.54899749
  1.71   0.55158538
  1.72   0.52599676
  1.74   0.51933537
  1.75   0.53284837
  1.77   0.54638070
  1.78   0.56955145
  1.79   0.56886466
  1.81   0.54749855
  1.82   0.54313428
  1.84   0.58709248
  1.85   0.56527921
  1.86   0.55348130
  1.88   0.55194795
  1.89   0.56900535
  1.91   0.52597269
  1.92   0.56274404
  1.94   0.56857927
  1.95   0.58453642
  1.96   0.54336688
  1.98   0.55452186
  1.99   0.56923014
  2.01   0.58528889
  2.02   0.52341612
  2.03   0.51554691
  2.05   0.53989251
  2.06   0.54695070
  2.08   0.55571763
  2.09   0.54972729
  2.10   0.53277765
  2.12   0.55846127
  2.13   0.54468649
  2.15   0.53310541
  2.16   0.54135719
  2.17   0.56333815
  2.19   0.54658372
  2.20   0.52733733
  2.22   0.49816008
  2.23   0.52731174
  2.24   0.53492065
  2.26   0.52138644
  2.27   0.53809825
  2.29   0.50513972
  2.30   0.51917411
  2.31   0.53581753
  2.33   0.49115135
  2.34   0.53224445
  2.36   0.52407194
  2.37   0.55072488
  2.38   0.50807125
  2.40   0.48447503
  2.41   0.53277359
  2.43   0.53885394
  2.44   0.53142984
  2.45   0.54813658
  2.47   0.48733932
  2.48   0.49314569
  2.50   0.52313286
  2.51   0.53747180
  2.53   0.55993678
  2.54   0.51435441
  2.55   0.51722959
  2.57   0.52631819
  2.58   0.50574034
  2.60   0.51013233
  2.61   0.51232828
  2.62   0.51305003
  2.64   0.54709307
  2.65   0.53180216
  2.67   0.50236104
  2.68   0.51894815
  2.69   0.49260477
  2.71   0.49880253
  2.72   0.48139395
  2.74   0.50915030
  2.75   0.48086400
  2.76   0.56142898
  2.78   0.52511935
  2.79   0.47972863
  2.81   0.49845519
  2.82   0.49792556
  2.83   0.47204425
  2.85   0.52765950
  2.86   0.50044252
  2.88   0.53005102
  2.89   0.51529051
  2.90   0.52317585
  2.92   0.51284009
  2.93   0.55437009
  2.95   0.50338191
  2.96   0.50758496
  2.97   0.52475042
  2.99   0.49710581
  3.00   0.50263211
  3.02   0.50800765
  3.03   0.44789427
  3.04   0.50586233
  3.06   0.49845464
  3.07   0.52980251
  3.09   0.49210532
  3.10   0.53392673
  3.12   0.50367936
  3.13   0.48554844
  3.14   0.51671109
  3.16   0.49905821
  3.17   0.48839583
  3.19   0.49305379
  3.20   0.50394742
  3.21   0.52140700
  3.23   0.48711838
  3.24   0.50534250
  3.26   0.49486130
  3.27   0.50368191
  3.28   0.49366930
  3.30   0.49529074
  3.31   0.47150485
  3.33   0.49384767
  3.34   0.49333447
  3.35   0.49330418
  3.37   0.50674785
  3.38   0.50413323
  3.40   0.48768256
  3.41   0.47480841
  3.42   0.49220169
  3.44   0.47882298
  3.45   0.47558398
  3.47   0.47843288
  3.48   0.47301911
  3.49   0.47246882
  3.51   0.48599413
  3.52   0.47471810
  3.54   0.50320379
  3.55   0.48941501
  3.56   0.46151938
  3.58   0.47372865
  3.59   0.46754239
  3.61   0.47951035
  3.62   0.51394792
  3.63   0.50633820
  3.65   0.48178943
  3.66   0.46720465
  3.68   0.45855716
  3.69   0.49260201
  3.71   0.47173793
  3.72   0.48025726
  3.73   0.46999676
  3.75   0.47262374
  3.76   0.46783646
  3.78   0.47057658
  3.79   0.46738629
  3.80   0.46198216
  3.82   0.45318061
  3.83   0.42784877
  3.85   0.45384781
  3.86   0.44464452
  3.87   0.47309116
  3.89   0.44687243
  3.90   0.49054033
  3.92   0.47059028
  3.93   0.47378212
  3.94   0.46208575
  3.96   0.43747602
  3.97   0.45496742
  3.99   0.44853327
  4.00   0.43199530
