# Supplementary material for: DeerLab: a comprehensive software package for analyzing dipolar electron paramagnetic resonance spectroscopy data
Source: Magn Reson (Gott). 2020 Oct 1;1(2):209–24. doi: 10.5194/mr-1-209-2020 (PMC8462493; doi:10.5194/mr-1-209-2020)
Supplement: All DeerLab (version 0.10.0) scripts employed for generating the figures in this work are available in the Supplement. The supplement related to this article is available online at: https://doi.org/10.5194/mr-1-209-2020-supplement. [file mr-1-209-supplement.zip › scripts/data/figure1b_Pdata.txt]

     r            P
  1.50   0.00000000
  1.52   0.00000000
  1.54   0.00000000
  1.57   0.00000000
  1.59   0.00000000
  1.61   0.00000000
  1.63   0.00000000
  1.66   0.00000000
  1.68   0.00000000
  1.70   0.00000000
  1.72   0.00000000
  1.75   0.00000000
  1.77   0.00000000
  1.79   0.00000000
  1.81   0.00000000
  1.84   0.00000000
  1.86   0.00000000
  1.88   0.00000000
  1.90   0.00000000
  1.93   0.00000000
  1.95   0.00000000
  1.97   0.00000000
  1.99   0.00000000
  2.02   0.00000000
  2.04   0.00000000
  2.06   0.00000000
  2.08   0.00000000
  2.11   0.00000000
  2.13   0.00000000
  2.15   0.00000000
  2.17   0.00000000
  2.19   0.00000000
  2.22   0.00000000
  2.24   0.00000000
  2.26   0.00000000
  2.28   0.00000000
  2.31   0.00000000
  2.33   0.00000000
  2.35   0.00000000
  2.37   0.00000000
  2.40   0.00000000
  2.42   0.00000000
  2.44   0.00000000
  2.46   0.00000000
  2.49   0.00000000
  2.51   0.00000000
  2.53   0.00000000
  2.55   0.00000000
  2.58   0.00000000
  2.60   0.00000000
  2.62   0.00000000
  2.64   0.00000000
  2.67   0.00000000
  2.69   0.00000000
  2.71   0.00000000
  2.73   0.00000000
  2.75   0.00000000
  2.78   0.00000000
  2.80   0.00000000
  2.82   0.00000000
  2.84   0.00000000
  2.87   0.00000000
  2.89   0.00000000
  2.91   0.00000000
  2.93   0.00000000
  2.96   0.00000000
  2.98   0.00100004
  3.00   0.00100004
  3.02   0.00200008
  3.05   0.00400017
  3.07   0.00600025
  3.09   0.00900038
  3.11   0.01400059
  3.14   0.02200092
  3.16   0.03400142
  3.18   0.05200217
  3.20   0.07800326
  3.23   0.11100464
  3.25   0.14800619
  3.27   0.18900790
  3.29   0.24101008
  3.32   0.31401313
  3.34   0.42801789
  3.36   0.59502488
  3.38   0.81103391
  3.40   1.04604373
  3.43   1.25205234
  3.45   1.37905765
  3.47   1.39905849
  3.49   1.32205527
  3.52   1.18404950
  3.54   1.03304319
  3.56   0.90303775
  3.58   0.80703374
  3.61   0.73903090
  3.63   0.68802876
  3.65   0.64402692
  3.67   0.60802542
  3.70   0.59102471
  3.72   0.61202559
  3.74   0.69102889
  3.76   0.84303524
  3.79   1.07804507
  3.81   1.38705799
  3.83   1.73907270
  3.85   2.08608721
  3.88   2.36609892
  3.90   2.52710565
  3.92   2.53810611
  3.94   2.39510013
  3.96   2.12408880
  3.99   1.77007400
  4.01   1.39305824
  4.03   1.04904386
  4.05   0.77703248
  4.08   0.58802458
  4.10   0.47001965
  4.12   0.39301643
  4.14   0.33301392
  4.17   0.27201137
  4.19   0.20700865
  4.21   0.14400602
  4.23   0.09100380
  4.26   0.05100213
  4.28   0.02600109
  4.30   0.01200050
  4.32   0.00500021
  4.35   0.00200008
  4.37   0.00100004
  4.39   0.00000000
  4.41   0.00000000
  4.44   0.00000000
  4.46   0.00000000
  4.48   0.00000000
  4.50   0.00000000
  4.53   0.00000000
  4.55   0.00000000
  4.57   0.00000000
  4.59   0.00000000
  4.61   0.00000000
  4.64   0.00000000
  4.66   0.00000000
  4.68   0.00000000
  4.70   0.00000000
  4.73   0.00000000
  4.75   0.00000000
  4.77   0.00000000
  4.79   0.00000000
  4.82   0.00000000
  4.84   0.00000000
  4.86   0.00000000
  4.88   0.00000000
  4.91   0.00000000
  4.93   0.00000000
  4.95   0.00000000
  4.97   0.00000000
  5.00   0.00000000
  5.02   0.00000000
  5.04   0.00000000
  5.06   0.00000000
  5.09   0.00000000
  5.11   0.00000000
  5.13   0.00000000
  5.15   0.00000000
  5.17   0.00000000
  5.20   0.00000000
  5.22   0.00000000
  5.24   0.00000000
  5.26   0.00000000
  5.29   0.00000000
  5.31   0.00000000
  5.33   0.00000000
  5.35   0.00000000
  5.38   0.00000000
  5.40   0.00000000
  5.42   0.00000000
  5.44   0.00000000
  5.47   0.00000000
  5.49   0.00000000
  5.51   0.00000000
  5.53   0.00000000
  5.56   0.00000000
  5.58   0.00000000
  5.60   0.00000000
  5.62   0.00000000
  5.65   0.00000000
  5.67   0.00000000
  5.69   0.00000000
  5.71   0.00000000
  5.74   0.00000000
  5.76   0.00000000
  5.78   0.00000000
  5.80   0.00000000
  5.82   0.00000000
  5.85   0.00000000
  5.87   0.00000000
  5.89   0.00000000
  5.91   0.00000000
  5.94   0.00000000
  5.96   0.00000000
  5.98   0.00000000
  6.00   0.00000000
  6.03   0.00000000
  6.05   0.00000000
  6.07   0.00000000
  6.09   0.00000000
  6.12   0.00000000
  6.14   0.00000000
  6.16   0.00000000
  6.18   0.00000000
  6.21   0.00000000
  6.23   0.00000000
  6.25   0.00000000
  6.27   0.00000000
  6.30   0.00000000
  6.32   0.00000000
  6.34   0.00000000
  6.36   0.00000000
  6.38   0.00000000
  6.41   0.00000000
  6.43   0.00000000
  6.45   0.00000000
  6.47   0.00000000
  6.50   0.00000000
  6.52   0.00000000
  6.54   0.00000000
  6.56   0.00000000
  6.59   0.00000000
  6.61   0.00000000
  6.63   0.00000000
  6.65   0.00000000
  6.68   0.00000000
  6.70   0.00000000
  6.72   0.00000000
  6.74   0.00000000
  6.77   0.00000000
  6.79   0.00000000
  6.81   0.00000000
  6.83   0.00000000
  6.86   0.00000000
  6.88   0.00000000
  6.90   0.00000000
  6.92   0.00000000
  6.95   0.00000000
  6.97   0.00000000
  6.99   0.00000000
  7.01   0.00000000
  7.03   0.00000000
  7.06   0.00000000
  7.08   0.00000000
  7.10   0.00000000
  7.12   0.00000000
  7.15   0.00000000
  7.17   0.00000000
  7.19   0.00000000
  7.21   0.00000000
  7.24   0.00000000
  7.26   0.00000000
  7.28   0.00000000
  7.30   0.00000000
  7.33   0.00000000
  7.35   0.00000000
  7.37   0.00000000
  7.39   0.00000000
  7.42   0.00000000
  7.44   0.00000000
  7.46   0.00000000
  7.48   0.00000000
  7.51   0.00000000
  7.53   0.00000000
  7.55   0.00000000
  7.57   0.00000000
  7.59   0.00000000
  7.62   0.00000000
  7.64   0.00000000
  7.66   0.00000000
  7.68   0.00000000
  7.71   0.00000000
  7.73   0.00000000
  7.75   0.00000000
  7.77   0.00000000
  7.80   0.00000000
  7.82   0.00000000
  7.84   0.00000000
  7.86   0.00000000
  7.89   0.00000000
  7.91   0.00000000
  7.93   0.00000000
  7.95   0.00000000
  7.98   0.00000000
  8.00   0.00000000
  8.02   0.00000000
  8.04   0.00000000
  8.07   0.00000000
  8.09   0.00000000
  8.11   0.00000000
  8.13   0.00000000
  8.16   0.00000000
  8.18   0.00000000
  8.20   0.00000000
