# Supplementary material for: DeerLab: a comprehensive software package for analyzing dipolar electron paramagnetic resonance spectroscopy data
Source: Magn Reson (Gott). 2020 Oct 1;1(2):209–24. doi: 10.5194/mr-1-209-2020 (PMC8462493; doi:10.5194/mr-1-209-2020)
Supplement: All DeerLab (version 0.10.0) scripts employed for generating the figures in this work are available in the Supplement. The supplement related to this article is available online at: https://doi.org/10.5194/mr-1-209-2020-supplement. [file mr-1-209-supplement.zip › scripts/data/figure7_Vdata.txt]

   t4p          V4p    t5p          V5p
 -0.30   0.86651630  -0.30   0.68425311
 -0.29   0.89129360  -0.28   0.69073321
 -0.28   0.87845472  -0.25   0.75028129
 -0.26   0.88156304  -0.23   0.77722988
 -0.25   0.89086504  -0.21   0.80877452
 -0.24   0.90027376  -0.19   0.83858274
 -0.23   0.90708718  -0.16   0.86005638
 -0.22   0.92109869  -0.14   0.90121533
 -0.21   0.92392661  -0.12   0.91876460
 -0.19   0.93825020  -0.10   0.93918026
 -0.18   0.93023740  -0.07   0.97199468
 -0.17   0.95297880  -0.05   0.98298747
 -0.16   0.93591804  -0.03   0.98164615
 -0.15   0.96559260  -0.00   0.99976100
 -0.14   0.95998124   0.02   0.98499503
 -0.12   0.96937469   0.04   0.99633125
 -0.11   0.95304142   0.06   0.98951113
 -0.10   0.96464620   0.09   0.96184995
 -0.09   0.99338436   0.11   0.94881155
 -0.08   1.00581846   0.13   0.89366532
 -0.07   0.98625425   0.15   0.89343174
 -0.05   0.99808492   0.18   0.85517308
 -0.04   1.01244856   0.20   0.83463515
 -0.03   1.01449023   0.22   0.79747934
 -0.02   0.97973790   0.25   0.76282957
 -0.01   0.98902287   0.27   0.74643226
  0.00   0.99557450   0.29   0.70697659
  0.02   1.01275226   0.31   0.66666001
  0.03   0.98354318   0.34   0.64497253
  0.04   0.99230066   0.36   0.62426182
  0.05   1.00546634   0.38   0.60041657
  0.06   0.99049074   0.41   0.56825732
  0.07   0.99097491   0.43   0.55972591
  0.09   0.97945031   0.45   0.53310850
  0.10   0.98636904   0.47   0.51496686
  0.11   0.98321242   0.50   0.49347106
  0.12   0.96411221   0.52   0.50194788
  0.13   0.98177111   0.54   0.46888831
  0.14   0.96419928   0.56   0.44901155
  0.16   0.94617304   0.59   0.45331640
  0.17   0.95258004   0.61   0.44882816
  0.18   0.93501875   0.63   0.42614381
  0.19   0.93248580   0.66   0.44769878
  0.20   0.93369522   0.68   0.40971389
  0.22   0.91057048   0.70   0.41060066
  0.23   0.91092954   0.72   0.40256660
  0.24   0.89600405   0.75   0.40178678
  0.25   0.89418155   0.77   0.41023978
  0.26   0.90363119   0.79   0.40236324
  0.27   0.87291960   0.81   0.42138923
  0.29   0.87558045   0.84   0.40473647
  0.30   0.87437823   0.86   0.38102215
  0.31   0.85349642   0.88   0.40046215
  0.32   0.86455567   0.91   0.41983527
  0.33   0.83561180   0.93   0.40970326
  0.34   0.85176502   0.95   0.39553295
  0.36   0.84814241   0.97   0.41070323
  0.37   0.82545543   1.00   0.39990975
  0.38   0.82773886   1.02   0.45155724
  0.39   0.83313806   1.04   0.44246193
  0.40   0.81920736   1.06   0.44283916
  0.41   0.79834942   1.09   0.43856068
  0.43   0.81246406   1.11   0.44589334
  0.44   0.81019729   1.13   0.42195460
  0.45   0.80349361   1.16   0.43837540
  0.46   0.80286179   1.18   0.44788261
  0.47   0.79860357   1.20   0.44436070
  0.48   0.80339410   1.22   0.42884285
  0.50   0.77609905   1.25   0.47484814
  0.51   0.76510295   1.27   0.45699727
  0.52   0.78766684   1.29   0.46174960
  0.53   0.77293004   1.31   0.45843849
  0.54   0.76093553   1.34   0.45875018
  0.55   0.78122872   1.36   0.46617070
  0.57   0.76222155   1.38   0.48924983
  0.58   0.77362352   1.41   0.47523403
  0.59   0.76589829   1.43   0.47124176
  0.60   0.77428675   1.45   0.46543845
  0.61   0.76201233   1.47   0.48601210
  0.62   0.76192104   1.50   0.47560922
  0.64   0.74728225   1.52   0.48712545
  0.65   0.74575565   1.54   0.47208174
  0.66   0.76613935   1.56   0.49063854
  0.67   0.74497963   1.59   0.48191598
  0.68   0.74867640   1.61   0.48715840
  0.69   0.72935179   1.63   0.48401227
  0.71   0.75032779   1.66   0.48395468
  0.72   0.74213130   1.68   0.48994751
  0.73   0.74676060   1.70   0.49991835
  0.74   0.73909367   1.72   0.47717342
  0.75   0.72989985   1.75   0.47586988
  0.77   0.75686364   1.77   0.46935470
  0.78   0.74120862   1.79   0.49856138
  0.79   0.71820162   1.82   0.49020440
  0.80   0.74057619   1.84   0.47572973
  0.81   0.73225897   1.86   0.47590248
  0.82   0.73795918   1.88   0.48280495
  0.84   0.75247822   1.91   0.48253161
  0.85   0.73309334   1.93   0.46272488
  0.86   0.75406760   1.95   0.49338579
  0.87   0.74077200   1.97   0.47719421
  0.88   0.72610172   2.00   0.45397902
  0.89   0.75636831   2.02   0.47225522
  0.91   0.74332346   2.04   0.46727995
  0.92   0.74372459   2.07   0.46011378
  0.93   0.72260114   2.09   0.45318150
  0.94   0.74587921   2.11   0.44277713
  0.95   0.74326761   2.13   0.46322052
  0.96   0.72841413   2.16   0.44534449
  0.98   0.74569765   2.18   0.43269362
  0.99   0.74308181   2.20   0.42224475
  1.00   0.74301612   2.22   0.45232906
  1.01   0.74487661   2.25   0.42162572
  1.02   0.73130482   2.27   0.42515482
  1.03   0.72550761   2.29   0.42074632
  1.05   0.73132844   2.32   0.42914063
  1.06   0.72423387   2.34   0.41909462
  1.07   0.73515683   2.36   0.39521870
  1.08   0.74764968   2.38   0.41006519
  1.09   0.74021649   2.41   0.40439878
  1.10   0.74268682   2.43   0.40383506
  1.12   0.74758552   2.45   0.40539381
  1.13   0.73181869   2.47   0.38571695
  1.14   0.73671424   2.50   0.38939011
  1.15   0.74295420   2.52   0.38020047
  1.16   0.75333758   2.54   0.39387800
  1.17   0.74197695   2.57   0.39544327
  1.19   0.71932158   2.59   0.39094455
  1.20   0.74770355   2.61   0.38311093
  1.21   0.73032752   2.63   0.39630420
  1.22   0.75157285   2.66   0.39975130
  1.23   0.73784831   2.68   0.40796557
  1.25   0.75594852   2.70   0.41740538
  1.26   0.74827539   2.72   0.42554498
  1.27   0.74301029   2.75   0.43737246
  1.28   0.73210157   2.77   0.44509976
  1.29   0.73376588   2.79   0.43029038
  1.30   0.72134573   2.82   0.44611066
  1.32   0.71839456   2.84   0.46477066
  1.33   0.72553757   2.86   0.46512983
  1.34   0.73269876   2.88   0.49976798
  1.35   0.74468919   2.91   0.48326229
  1.36   0.74476227   2.93   0.50923998
  1.37   0.73450836   2.95   0.52417503
  1.39   0.73276914   2.97   0.53856487
  1.40   0.75520584   3.00   0.52392933
  1.41   0.74477222   3.02   0.54878825
  1.42   0.73936219   3.04   0.57198185
  1.43   0.73910061   3.07   0.57927792
  1.44   0.74815062   3.09   0.56889839
  1.46   0.72717164   3.11   0.60117774
  1.47   0.74611029   3.13   0.61919129
  1.48   0.74959585   3.16   0.60291344
  1.49   0.75815651   3.18   0.62284328
  1.50   0.73816692   3.20   0.62217830
  1.51   0.74435144   3.23   0.63595450
  1.53   0.75232309   3.25   0.64253493
  1.54   0.76097890   3.27   0.63218369
  1.55   0.73067616   3.29   0.63908422
  1.56   0.72738061   3.32   0.62370848
  1.57   0.74019595   3.34   0.60865207
  1.58   0.74436903   3.36   0.61391715
  1.60   0.74939583   3.38   0.60779539
  1.61   0.74704115   3.41   0.58126783
  1.62   0.73920172   3.43   0.55551758
  1.63   0.75267153   3.45   0.55363254
  1.64   0.74640243   3.48   0.53964520
  1.65   0.74121808   3.50   0.52804976
  1.67   0.74593570   3.52   0.51430331
  1.68   0.75750104   3.54   0.48156242
  1.69   0.74967946   3.57   0.47990742
  1.70   0.74059029   3.59   0.47266250
  1.71   0.72651176   3.61   0.46257987
  1.73   0.74157146   3.63   0.45685554
  1.74   0.74583133   3.66   0.44042425
  1.75   0.73948902   3.68   0.42845187
  1.76   0.74823702   3.70   0.42875311
  1.77   0.73211518   3.73   0.40369684
  1.78   0.73945325   3.75   0.40122617
  1.80   0.74805755   3.77   0.40664401
  1.81   0.72596716   3.79   0.39420630
  1.82   0.74671507   3.82   0.37686347
  1.83   0.74278754   3.84   0.38437236
  1.84   0.75622899   3.86   0.36896636
  1.85   0.73497248   3.88   0.37323818
  1.87   0.72319927   3.91   0.35379261
  1.88   0.74732752   3.93   0.33830030
  1.89   0.75030041   3.95   0.37078798
  1.90   0.74647473   3.98   0.34385948
  1.91   0.75466823   4.00   0.35939420
  1.92   0.72406386   4.02   0.34803897
  1.94   0.72671600   4.04   0.34487251
  1.95   0.74141404   4.07   0.34374306
  1.96   0.74824448   4.09   0.36200868
  1.97   0.75909571   4.11   0.34907329
  1.98   0.73588249   4.13   0.35761179
  1.99   0.73685895   4.16   0.35476862
  2.01   0.74090487   4.18   0.34510916
  2.02   0.73008237   4.20   0.34528195
  2.03   0.73171182   4.23   0.33300008
  2.04   0.73221266   4.25   0.33075550
  2.05   0.73194832   4.27   0.34263203
  2.06   0.74831918   4.29   0.34672536
  2.08   0.74000036   4.32   0.35534015
  2.09   0.72458654   4.34   0.35208561
  2.10   0.73216983   4.36   0.35714384
  2.11   0.71827378   4.38   0.36063305
  2.12   0.72063712   4.41   0.35554290
  2.13   0.71118905   4.43   0.35477382
  2.15   0.72431809   4.45   0.33373886
  2.16   0.70942328   4.48   0.34190846
  2.17   0.74895435   4.50   0.33943218
  2.18   0.73005104   4.52   0.35138014
  2.19   0.70661266   4.54   0.35727224
  2.21   0.71524085   4.57   0.33989363
  2.22   0.71425116   4.59   0.34439127
  2.23   0.70059799   4.61   0.34728670
  2.24   0.72770744   4.64   0.35118924
  2.25   0.71341693   4.66   0.33073711
  2.26   0.72755693   4.68   0.34895657
  2.28   0.71953163   4.70   0.35478883
  2.29   0.72284974   4.73   0.33173493
  2.30   0.71707886   4.75   0.32330349
  2.31   0.73726329   4.77   0.33759366
  2.32   0.71121178   4.79   0.32984597
  2.33   0.71277958   4.82   0.36212093
  2.35   0.72085265   4.84   0.34466682
  2.36   0.70654496   4.86   0.35409339
  2.37   0.70884706   4.89   0.34236182
  2.38   0.71109806   4.91   0.33417720
  2.39   0.68062866   4.93   0.32878371
  2.40   0.70922373   4.95   0.33960917
  2.42   0.70515425   4.98   0.33492018
  2.43   0.72048538   5.00   0.34343702
  2.44   0.70131620   5.02   0.33575227
  2.45   0.72192790   5.04   0.33316221
  2.46   0.70652606   5.07   0.32918734
  2.47   0.69720255   5.09   0.31248987
  2.49   0.71254514   5.11   0.33554692
  2.50   0.70349847   5.14   0.32770124
  2.51   0.69796472   5.16   0.32139781
  2.52   0.70010798   5.18   0.33301842
  2.53   0.70538509   5.20   0.34185429
  2.54   0.71396037   5.23   0.31771495
  2.56   0.69667595   5.25   0.33330371
  2.57   0.70566150   5.27   0.32756774
  2.58   0.70030724   5.29   0.31110305
  2.59   0.70461602   5.32   0.32417860
  2.60   0.69951963   5.34   0.31349057
  2.61   0.70025104   5.36   0.30320697
  2.63   0.68828892   5.39   0.31266043
  2.64   0.69940073   5.41   0.30190286
  2.65   0.69909352   5.43   0.28839700
  2.66   0.69903626   5.45   0.29761173
  2.67   0.70572398   5.48   0.29908242
  2.68   0.70439009   5.50   0.30161616
  2.70   0.69614529   5.52   0.30759676
  2.71   0.68969546   5.54   0.28136507
  2.72   0.69838569   5.57   0.30459672
  2.73   0.69169589   5.59   0.28722977
  2.74   0.69008158   5.61   0.28807784
  2.76   0.69151654   5.64   0.30076423
  2.77   0.68882514   5.66   0.29846562
  2.78   0.68857017   5.68   0.30039816
  2.79   0.69535736   5.70   0.29591632
  2.80   0.68974794   5.73   0.28885595
  2.81   0.70402314   5.75   0.28123795
  2.83   0.69716456   5.77   0.29006045
  2.84   0.68325566   5.79   0.28007865
  2.85   0.68940201   5.82   0.28632277
  2.86   0.68635306   5.84   0.28635926
  2.87   0.69238332   5.86   0.29247989
  2.88   0.70965015   5.89   0.27689244
  2.90   0.70589471   5.91   0.29654960
  2.91   0.69367075   5.93   0.29409909
  2.92   0.68642940   5.95   0.30009625
  2.93   0.68215691   5.98   0.28575534
  2.94   0.69923040   6.00   0.28520674
  2.95   0.68884881   6.02   0.28215212
  2.97   0.69315790   6.05   0.28771770
  2.98   0.68807563   6.07   0.28957009
  2.99   0.68943523   6.09   0.27699641
  3.00   0.68708542   6.11   0.26643776
  3.01   0.68849662   6.14   0.27550175
  3.02   0.68693952   6.16   0.27194785
  3.04   0.68427202   6.18   0.26347308
  3.05   0.67990193   6.20   0.28147668
  3.06   0.66726248   6.23   0.27853930
  3.07   0.68028390   6.25   0.27188864
  3.08   0.67569927   6.27   0.26935488
  3.09   0.68993442   6.30   0.26912893
  3.11   0.67683142   6.32   0.25951425
  3.12   0.69866604   6.34   0.26567059
  3.13   0.68868576   6.36   0.26590918
  3.14   0.69027031   6.39   0.25802109
  3.15   0.68440450   6.41   0.28708850
  3.16   0.67207563   6.43   0.25488649
  3.18   0.68079084   6.45   0.25895783
  3.19   0.67753675   6.48   0.25076803
  3.20   0.66922418   6.50   0.25182947
