# Supplementary material for: DeerLab: a comprehensive software package for analyzing dipolar electron paramagnetic resonance spectroscopy data
Source: Magn Reson (Gott). 2020 Oct 1;1(2):209–24. doi: 10.5194/mr-1-209-2020 (PMC8462493; doi:10.5194/mr-1-209-2020)
Supplement: All DeerLab (version 0.10.0) scripts employed for generating the figures in this work are available in the Supplement. The supplement related to this article is available online at: https://doi.org/10.5194/mr-1-209-2020-supplement. [file mr-1-209-supplement.zip › scripts/data/figure4_Pdata.txt]

     r            P
  1.50   0.00000000 
  1.52   0.00000000 
  1.54   0.00000000 
  1.57   0.00000000 
  1.59   0.00000000 
  1.61   0.00000000 
  1.63   0.00000000 
  1.66   0.00000000 
  1.68   0.00000000 
  1.70   0.00000000 
  1.72   0.00000000 
  1.75   0.00000000 
  1.77   0.00000000 
  1.79   0.00000000 
  1.81   0.00000000 
  1.84   0.00000000 
  1.86   0.00000000 
  1.88   0.00000000 
  1.90   0.00000000 
  1.93   0.00000000 
  1.95   0.00000000 
  1.97   0.00000000 
  1.99   0.00000000 
  2.02   0.00000000 
  2.04   0.00000000 
  2.06   0.00000000 
  2.08   0.00000000 
  2.11   0.00000000 
  2.13   0.00000000 
  2.15   0.00000000 
  2.17   0.00000000 
  2.19   0.00000000 
  2.22   0.00000000 
  2.24   0.00000000 
  2.26   0.00000000 
  2.28   0.00000000 
  2.31   0.00000000 
  2.33   0.00000000 
  2.35   0.00000000 
  2.37   0.00000000 
  2.40   0.00000000 
  2.42   0.00000000 
  2.44   0.00000000 
  2.46   0.00000000 
  2.49   0.00000000 
  2.51   0.00000000 
  2.53   0.00000000 
  2.55   0.00000000 
  2.58   0.00000000 
  2.60   0.00000000 
  2.62   0.00000000 
  2.64   0.00000000 
  2.67   0.00000000 
  2.69   0.00000000 
  2.71   0.00000000 
  2.73   0.00000000 
  2.75   0.00000000 
  2.78   0.00000000 
  2.80   0.00000000 
  2.82   0.00000000 
  2.84   0.00000000 
  2.87   0.00000000 
  2.89   0.00000000 
  2.91   0.00000000 
  2.93   0.00000000 
  2.96   0.00000000 
  2.98   0.00000000 
  3.00   0.00000000 
  3.02   0.00000000 
  3.05   0.00000000 
  3.07   0.00000000 
  3.09   0.00000000 
  3.11   0.00000000 
  3.14   0.00000000 
  3.16   0.00000000 
  3.18   0.00000000 
  3.20   0.00000000 
  3.23   0.00000000 
  3.25   0.00000000 
  3.27   0.00000000 
  3.29   0.00000000 
  3.32   0.00000000 
  3.34   0.00000000 
  3.36   0.00000000 
  3.38   0.00000000 
  3.40   0.00000000 
  3.43   0.00000000 
  3.45   0.00000000 
  3.47   0.00000000 
  3.49   0.00000000 
  3.52   0.00000000 
  3.54   0.00000000 
  3.56   0.00000000 
  3.58   0.00000000 
  3.61   0.00000000 
  3.63   0.00000000 
  3.65   0.00000000 
  3.67   0.00000000 
  3.70   0.00000000 
  3.72   0.00000000 
  3.74   0.00000000 
  3.76   0.00000000 
  3.79   0.00000000 
  3.81   0.00000000 
  3.83   0.00000000 
  3.85   0.00000000 
  3.88   0.00000000 
  3.90   0.00000000 
  3.92   0.00000000 
  3.94   0.00010000 
  3.96   0.00010000 
  3.99   0.00020000 
  4.01   0.00049999 
  4.03   0.00089999 
  4.05   0.00159998 
  4.08   0.00279997 
  4.10   0.00449995 
  4.12   0.00699992 
  4.14   0.01039988 
  4.17   0.01439983 
  4.19   0.01889977 
  4.21   0.02359972 
  4.23   0.02819966 
  4.26   0.03249961 
  4.28   0.03669956 
  4.30   0.04089951 
  4.32   0.04579945 
  4.35   0.05229937 
  4.37   0.06199926 
  4.39   0.07649908 
  4.41   0.09729884 
  4.44   0.12499850 
  4.46   0.15839810 
  4.48   0.19539766 
  4.50   0.23429719 
  4.53   0.27479671 
  4.55   0.31839619 
  4.57   0.36679561 
  4.59   0.41929498 
  4.61   0.47249434 
  4.64   0.52049377 
  4.66   0.55749332 
  4.68   0.58039305 
  4.70   0.58979294 
  4.73   0.58989294 
  4.75   0.58649298 
  4.77   0.58409301 
  4.79   0.58369301 
  4.82   0.58299302 
  4.84   0.57829308 
  4.86   0.56759320 
  4.88   0.55299338 
  4.91   0.53999353 
  4.93   0.53459360 
  4.95   0.53999353 
  4.97   0.55459336 
  5.00   0.57369313 
  5.02   0.59139292 
  5.04   0.60459276 
  5.06   0.61529263 
  5.09   0.63049245 
  5.11   0.66009210 
  5.13   0.71269147 
  5.15   0.79079053 
  5.17   0.88908935 
  5.20   0.99548808 
  5.22   1.09638687 
  5.24   1.18138585 
  5.26   1.24558509 
  5.29   1.28778458 
  5.31   1.30748435 
  5.33   1.30268440 
  5.35   1.27158478 
  5.38   1.21518545 
  5.40   1.13888636 
  5.42   1.05218740 
  5.44   0.96608843 
  5.47   0.89108933 
  5.49   0.83539000 
  5.51   0.80349038 
  5.53   0.79499048 
  5.56   0.80349038 
  5.58   0.81719022 
  5.60   0.82209016 
  5.62   0.80719034 
  5.65   0.76809080 
  5.67   0.70879151 
  5.69   0.63849236 
  5.71   0.56679321 
  5.74   0.50019401 
  5.76   0.44069472 
  5.78   0.38689537 
  5.80   0.33679597 
  5.82   0.28959653 
  5.85   0.24559706 
  5.87   0.20569754 
  5.89   0.16999796 
  5.91   0.13789835 
  5.94   0.10859870 
  5.96   0.08209902 
  5.98   0.05919929 
  6.00   0.04079951 
  6.03   0.02709968 
  6.05   0.01749979 
  6.07   0.01109987 
  6.09   0.00689992 
  6.12   0.00409995 
  6.14   0.00239997 
  6.16   0.00129998 
  6.18   0.00059999 
  6.21   0.00030000 
  6.23   0.00010000 
  6.25   0.00000000 
  6.27   0.00000000 
  6.30   0.00000000 
  6.32   0.00000000 
  6.34   0.00000000 
  6.36   0.00000000 
  6.38   0.00000000 
  6.41   0.00000000 
  6.43   0.00000000 
  6.45   0.00000000 
  6.47   0.00000000 
  6.50   0.00000000 
  6.52   0.00000000 
  6.54   0.00000000 
  6.56   0.00000000 
  6.59   0.00000000 
  6.61   0.00000000 
  6.63   0.00000000 
  6.65   0.00000000 
  6.68   0.00000000 
  6.70   0.00000000 
  6.72   0.00000000 
  6.74   0.00000000 
  6.77   0.00000000 
  6.79   0.00000000 
  6.81   0.00000000 
  6.83   0.00000000 
  6.86   0.00000000 
  6.88   0.00000000 
  6.90   0.00000000 
  6.92   0.00000000 
  6.95   0.00000000 
  6.97   0.00000000 
  6.99   0.00000000 
  7.01   0.00000000 
  7.03   0.00000000 
  7.06   0.00000000 
  7.08   0.00000000 
  7.10   0.00000000 
  7.12   0.00000000 
  7.15   0.00000000 
  7.17   0.00000000 
  7.19   0.00000000 
  7.21   0.00000000 
  7.24   0.00000000 
  7.26   0.00000000 
  7.28   0.00000000 
  7.30   0.00000000 
  7.33   0.00000000 
  7.35   0.00000000 
  7.37   0.00000000 
  7.39   0.00000000 
  7.42   0.00000000 
  7.44   0.00000000 
  7.46   0.00000000 
  7.48   0.00000000 
  7.51   0.00000000 
  7.53   0.00000000 
  7.55   0.00000000 
  7.57   0.00000000 
  7.59   0.00000000 
  7.62   0.00000000 
  7.64   0.00000000 
  7.66   0.00000000 
  7.68   0.00000000 
  7.71   0.00000000 
  7.73   0.00000000 
  7.75   0.00000000 
  7.77   0.00000000 
  7.80   0.00000000 
  7.82   0.00000000 
  7.84   0.00000000 
  7.86   0.00000000 
  7.89   0.00000000 
  7.91   0.00000000 
  7.93   0.00000000 
  7.95   0.00000000 
  7.98   0.00000000 
  8.00   0.00000000 
  8.02   0.00000000 
  8.04   0.00000000 
  8.07   0.00000000 
  8.09   0.00000000 
  8.11   0.00000000 
  8.13   0.00000000 
  8.16   0.00000000 
  8.18   0.00000000 
  8.20   0.00000000 
