# Supplementary material for: DeerLab: a comprehensive software package for analyzing dipolar electron paramagnetic resonance spectroscopy data
Source: Magn Reson (Gott). 2020 Oct 1;1(2):209–24. doi: 10.5194/mr-1-209-2020 (PMC8462493; doi:10.5194/mr-1-209-2020)
Supplement: All DeerLab (version 0.10.0) scripts employed for generating the figures in this work are available in the Supplement. The supplement related to this article is available online at: https://doi.org/10.5194/mr-1-209-2020-supplement. [file mr-1-209-supplement.zip › scripts/data/figure1a_Vdata.txt]

     r            P
 -0.50   0.77076066
 -0.49   0.78473979
 -0.48   0.74496731
 -0.47   0.77747525
 -0.46   0.77348711
 -0.45   0.75882235
 -0.45   0.76932283
 -0.44   0.77901043
 -0.43   0.81346589
 -0.42   0.80765284
 -0.41   0.76892159
 -0.40   0.81542372
 -0.39   0.79518106
 -0.38   0.79035376
 -0.37   0.80139968
 -0.36   0.79568657
 -0.36   0.80019955
 -0.35   0.82026744
 -0.34   0.82361797
 -0.33   0.82808625
 -0.32   0.82524610
 -0.31   0.81130226
 -0.30   0.83562224
 -0.29   0.85004743
 -0.28   0.84414562
 -0.27   0.85532353
 -0.27   0.85816349
 -0.26   0.85396407
 -0.25   0.86621227
 -0.24   0.86183028
 -0.23   0.88515205
 -0.22   0.87147659
 -0.21   0.87902863
 -0.20   0.88845780
 -0.19   0.87398345
 -0.18   0.92469252
 -0.18   0.92042126
 -0.17   0.91642681
 -0.16   0.94439868
 -0.15   0.92017887
 -0.14   0.94271400
 -0.13   0.94757337
 -0.12   0.95920542
 -0.11   0.96490691
 -0.10   0.95860005
 -0.09   0.97209152
 -0.09   0.97552757
 -0.08   0.98784904
 -0.07   0.99648367
 -0.06   1.00018068
 -0.05   0.98352325
 -0.04   0.99551994
 -0.03   0.98468936
 -0.02   0.98726342
 -0.01   0.99937106
 -0.00   1.01527319
  0.01   0.99222035
  0.01   1.00306392
  0.02   0.99599423
  0.03   1.00779779
  0.04   0.98359283
  0.05   0.99216766
  0.06   0.99424280
  0.07   0.99613639
  0.08   0.99654577
  0.09   0.97752275
  0.10   0.95692183
  0.10   0.95923357
  0.11   0.95053588
  0.12   0.97886066
  0.13   0.94314774
  0.14   0.95051016
  0.15   0.93464377
  0.16   0.93884053
  0.17   0.91557498
  0.18   0.90238644
  0.19   0.89532075
  0.19   0.90754352
  0.20   0.89401714
  0.21   0.88700086
  0.22   0.89639333
  0.23   0.87844845
  0.24   0.87095977
  0.25   0.87844536
  0.26   0.84826687
  0.27   0.85719390
  0.28   0.85268195
  0.28   0.83619668
  0.29   0.83530260
  0.30   0.81621670
  0.31   0.81134790
  0.32   0.81905555
  0.33   0.82063809
  0.34   0.83490932
  0.35   0.79825375
  0.36   0.80289163
  0.37   0.79651336
  0.37   0.77454834
  0.38   0.78624465
  0.39   0.76965328
  0.40   0.79317366
  0.41   0.77325722
  0.42   0.78069741
  0.43   0.77199484
  0.44   0.77839707
  0.45   0.76745191
  0.46   0.77661335
  0.46   0.77752494
  0.47   0.78582098
  0.48   0.76547927
  0.49   0.74489767
  0.50   0.75688341
  0.51   0.77795600
  0.52   0.75294759
  0.53   0.77266197
  0.54   0.76379656
  0.55   0.77654330
  0.56   0.74230075
  0.56   0.75977588
  0.57   0.74962389
  0.58   0.79083493
  0.59   0.77015921
  0.60   0.77594518
  0.61   0.75191484
  0.62   0.75824076
  0.63   0.76071780
  0.64   0.77502365
  0.65   0.76193476
  0.65   0.77247580
  0.66   0.74575740
  0.67   0.76361580
  0.68   0.75985582
  0.69   0.75331210
  0.70   0.77520184
  0.71   0.77402451
  0.72   0.77265986
  0.73   0.76014112
  0.74   0.78593278
  0.74   0.77936140
  0.75   0.77408731
  0.76   0.77853677
  0.77   0.77692446
  0.78   0.76328080
  0.79   0.77916246
  0.80   0.77493474
  0.81   0.77467531
  0.82   0.77410836
  0.83   0.78152467
  0.83   0.76800182
  0.84   0.79881605
  0.85   0.79549552
  0.86   0.79118971
  0.87   0.79210994
  0.88   0.78551530
  0.89   0.80469407
  0.90   0.79415598
  0.91   0.78929444
  0.92   0.81087604
  0.92   0.79600822
  0.93   0.79323134
  0.94   0.79702254
  0.95   0.79229293
  0.96   0.79035771
  0.97   0.82758152
  0.98   0.81961583
  0.99   0.80685340
  1.00   0.79190292
  1.01   0.79649528
  1.02   0.80404109
  1.02   0.81435840
  1.03   0.79374389
  1.04   0.78436725
  1.05   0.79375948
  1.06   0.81215271
  1.07   0.81328080
  1.08   0.81441595
  1.09   0.80911000
  1.10   0.81274462
  1.11   0.80662154
  1.11   0.82045821
  1.12   0.79865456
  1.13   0.81723284
  1.14   0.80458287
  1.15   0.81008370
  1.16   0.81929698
  1.17   0.82446939
  1.18   0.80318300
  1.19   0.82721733
  1.20   0.82143290
  1.20   0.81434195
  1.21   0.81322507
  1.22   0.81312473
  1.23   0.81235948
  1.24   0.81567661
  1.25   0.81598024
  1.26   0.82371465
  1.27   0.83067611
  1.28   0.81999373
  1.29   0.81311209
  1.29   0.82131282
  1.30   0.81671277
  1.31   0.80437127
  1.32   0.82391963
  1.33   0.81722780
  1.34   0.81521140
  1.35   0.81868880
  1.36   0.81580289
  1.37   0.80340395
  1.38   0.81080463
  1.38   0.81055761
  1.39   0.80627093
  1.40   0.82796947
  1.41   0.80193477
  1.42   0.80538550
  1.43   0.80262478
  1.44   0.79751507
  1.45   0.80683984
  1.46   0.80552068
  1.47   0.82305666
  1.47   0.80475686
  1.48   0.79609387
  1.49   0.82225817
  1.50   0.81805755
  1.51   0.80290199
  1.52   0.78962515
  1.53   0.79973050
  1.54   0.80210940
  1.55   0.80592387
  1.56   0.80004859
  1.57   0.80659435
  1.57   0.80558200
  1.58   0.78866234
  1.59   0.79119881
  1.60   0.79277993
  1.61   0.79462872
  1.62   0.79602041
  1.63   0.79887355
  1.64   0.76798330
  1.65   0.79323477
  1.66   0.80976303
  1.66   0.78620913
  1.67   0.80575527
  1.68   0.79946760
  1.69   0.79522566
  1.70   0.79689695
  1.71   0.77898448
  1.72   0.79335873
  1.73   0.80981979
  1.74   0.79434785
  1.75   0.79337076
  1.75   0.78521742
  1.76   0.79186339
  1.77   0.79411867
  1.78   0.79569497
  1.79   0.78735211
  1.80   0.78837901
  1.81   0.81065911
  1.82   0.76753364
  1.83   0.81212401
  1.84   0.79293600
  1.84   0.79931124
  1.85   0.77243974
  1.86   0.78297323
  1.87   0.78590751
  1.88   0.79275318
  1.89   0.77168601
  1.90   0.79299127
  1.91   0.77605902
  1.92   0.78878827
  1.93   0.79461570
  1.93   0.79135593
  1.94   0.79893272
  1.95   0.79821642
  1.96   0.78172434
  1.97   0.79091041
  1.98   0.77903130
  1.99   0.77542120
  2.00   0.79808008
  2.01   0.78905360
  2.02   0.78875347
  2.03   0.79869142
  2.03   0.79583096
  2.04   0.79371905
  2.05   0.80307777
  2.06   0.80025696
  2.07   0.79376527
  2.08   0.78489645
  2.09   0.78573981
  2.10   0.80465343
  2.11   0.77711177
  2.12   0.79350246
  2.12   0.77479362
  2.13   0.80503868
  2.14   0.80401756
  2.15   0.79599225
  2.16   0.79586438
  2.17   0.77231223
  2.18   0.80359756
  2.19   0.77647890
  2.20   0.77583263
  2.21   0.80044985
  2.21   0.79079174
  2.22   0.80501650
  2.23   0.80829346
  2.24   0.81071816
  2.25   0.79583948
  2.26   0.80784619
  2.27   0.80494924
  2.28   0.81278133
  2.29   0.81044526
  2.30   0.81460912
  2.30   0.80483908
  2.31   0.80519464
  2.32   0.81723088
  2.33   0.78637979
  2.34   0.80300891
  2.35   0.79576109
  2.36   0.80502598
  2.37   0.81569476
  2.38   0.81779165
  2.39   0.79968069
  2.39   0.80538367
  2.40   0.81169666
  2.41   0.80760706
  2.42   0.81370995
  2.43   0.81482365
  2.44   0.80162363
  2.45   0.80922015
  2.46   0.78969910
  2.47   0.82247189
  2.48   0.80469257
  2.48   0.79887764
  2.49   0.80827741
  2.50   0.79639988
  2.51   0.81031687
  2.52   0.80472840
  2.53   0.83189400
  2.54   0.82125468
  2.55   0.78462883
  2.56   0.81371376
  2.57   0.79499837
  2.58   0.80608632
  2.58   0.80991736
  2.59   0.81536793
  2.60   0.80475973
  2.61   0.82283674
  2.62   0.80183341
  2.63   0.80947406
  2.64   0.81239116
  2.65   0.80613092
  2.66   0.81361573
  2.67   0.80755905
  2.67   0.79600129
  2.68   0.78530155
  2.69   0.82145196
  2.70   0.79633120
  2.71   0.80292177
  2.72   0.80703412
  2.73   0.80205669
  2.74   0.79139707
  2.75   0.79529742
  2.76   0.79826376
  2.76   0.81384937
  2.77   0.79000892
  2.78   0.80603228
  2.79   0.80085259
  2.80   0.79502171
  2.81   0.78639861
  2.82   0.79374985
  2.83   0.79536295
  2.84   0.78119086
  2.85   0.79747860
  2.85   0.78702338
  2.86   0.79401155
  2.87   0.79804227
  2.88   0.78537872
  2.89   0.79130708
  2.90   0.79747420
  2.91   0.77541865
  2.92   0.80396056
  2.93   0.81768897
  2.94   0.80290195
  2.94   0.79003382
  2.95   0.79738130
  2.96   0.78265858
  2.97   0.81174006
  2.98   0.80233085
  2.99   0.80077880
  3.00   0.78414696
  3.01   0.79612401
  3.02   0.78737844
  3.03   0.78990155
  3.04   0.78738733
  3.04   0.78291828
  3.05   0.78419238
  3.06   0.79130055
  3.07   0.77654540
  3.08   0.79975875
  3.09   0.79266700
  3.10   0.80101165
  3.11   0.79690372
  3.12   0.79934869
  3.13   0.77978384
  3.13   0.78463153
  3.14   0.79059247
  3.15   0.79639560
  3.16   0.80683055
  3.17   0.79289451
  3.18   0.80866660
  3.19   0.80106752
  3.20   0.80832106
  3.21   0.79811966
  3.22   0.79055522
  3.22   0.78258473
  3.23   0.79923036
  3.24   0.80613841
  3.25   0.79530440
  3.26   0.79309907
  3.27   0.79569575
  3.28   0.78808939
  3.29   0.79439567
  3.30   0.79778549
  3.31   0.80031448
  3.31   0.79947694
  3.32   0.80648180
  3.33   0.80170974
  3.34   0.81899880
  3.35   0.80421446
  3.36   0.81936779
  3.37   0.79431293
  3.38   0.80702319
  3.39   0.79936071
  3.40   0.80816174
  3.40   0.80828804
  3.41   0.78066798
  3.42   0.78942804
  3.43   0.78844922
  3.44   0.80702910
  3.45   0.81785425
  3.46   0.80001582
  3.47   0.81152896
  3.48   0.80897288
  3.49   0.79310283
  3.49   0.80768540
  3.50   0.79627326
  3.51   0.81902628
  3.52   0.80359932
  3.53   0.82033640
  3.54   0.79976736
  3.55   0.80994406
  3.56   0.80344395
  3.57   0.78386492
  3.58   0.79426651
  3.59   0.81020711
  3.59   0.80351834
  3.60   0.79285634
  3.61   0.79774780
  3.62   0.80646640
  3.63   0.79399261
  3.64   0.81361610
  3.65   0.79739576
  3.66   0.82182050
  3.67   0.79285525
  3.68   0.80556117
  3.68   0.78826799
  3.69   0.79614484
  3.70   0.79734576
  3.71   0.80718327
  3.72   0.81247773
  3.73   0.80594290
  3.74   0.79908445
  3.75   0.81084295
  3.76   0.81054595
  3.77   0.80362456
  3.77   0.80799716
  3.78   0.80627188
  3.79   0.79213090
  3.80   0.80945048
  3.81   0.79513505
  3.82   0.79551843
  3.83   0.80317625
  3.84   0.79817980
  3.85   0.79978388
  3.86   0.80690240
  3.86   0.81126367
  3.87   0.79866234
  3.88   0.80376563
  3.89   0.79795338
  3.90   0.80248080
  3.91   0.80443442
  3.92   0.79371681
  3.93   0.80248655
  3.94   0.80560387
  3.95   0.80037277
  3.95   0.81660739
  3.96   0.79308537
  3.97   0.79166522
  3.98   0.78140504
  3.99   0.80788005
  4.00   0.80732102
