# Supplementary material for: DeerLab: a comprehensive software package for analyzing dipolar electron paramagnetic resonance spectroscopy data
Source: Magn Reson (Gott). 2020 Oct 1;1(2):209–24. doi: 10.5194/mr-1-209-2020 (PMC8462493; doi:10.5194/mr-1-209-2020)
Supplement: All DeerLab (version 0.10.0) scripts employed for generating the figures in this work are available in the Supplement. The supplement related to this article is available online at: https://doi.org/10.5194/mr-1-209-2020-supplement. [file mr-1-209-supplement.zip › scripts/data/figure10_Pdata.txt]

     r            P
  2.00   0.00000000
  2.02   0.00000000
  2.04   0.00000000
  2.06   0.00000000
  2.08   0.00000000
  2.10   0.00000000
  2.12   0.00000000
  2.14   0.00000000
  2.16   0.00000000
  2.18   0.00000000
  2.20   0.00000000
  2.22   0.00000000
  2.24   0.00000000
  2.26   0.00000000
  2.28   0.00000000
  2.30   0.00000000
  2.32   0.00000000
  2.34   0.00000000
  2.36   0.00000000
  2.38   0.00000000
  2.40   0.00000000
  2.42   0.00000000
  2.44   0.00000000
  2.46   0.00000000
  2.48   0.00000000
  2.50   0.00000000
  2.52   0.00000000
  2.54   0.00000000
  2.56   0.00000000
  2.58   0.00000000
  2.60   0.00000000
  2.62   0.00000000
  2.64   0.00000000
  2.66   0.00000000
  2.68   0.00000000
  2.70   0.00000000
  2.72   0.00000000
  2.74   0.00000000
  2.76   0.00000000
  2.78   0.00000000
  2.80   0.00000000
  2.82   0.00000000
  2.84   0.00011000
  2.86   0.00099999
  2.88   0.00210997
  2.90   0.00483994
  2.92   0.00945988
  2.94   0.01732977
  2.96   0.02932962
  2.98   0.04709938
  3.01   0.06926909
  3.03   0.09819872
  3.05   0.13101829
  3.07   0.16620783
  3.09   0.20086738
  3.11   0.23113698
  3.13   0.25356669
  3.15   0.26816650
  3.17   0.27545640
  3.19   0.27996634
  3.21   0.28737625
  3.23   0.30285604
  3.25   0.32482576
  3.27   0.35253539
  3.29   0.37695507
  3.31   0.39034490
  3.33   0.38720494
  3.35   0.36532523
  3.37   0.33175567
  3.39   0.29485615
  3.41   0.26355656
  3.43   0.24794676
  3.45   0.25154671
  3.47   0.28146632
  3.49   0.33787559
  3.51   0.42577444
  3.53   0.53865296
  3.55   0.67284121
  3.57   0.81408936
  3.59   0.94743762
  3.61   1.06053614
  3.63   1.14314506
  3.65   1.19278442
  3.67   1.20991419
  3.69   1.20170430
  3.71   1.17338467
  3.73   1.13237521
  3.75   1.08435583
  3.77   1.03166652
  3.79   0.97239730
  3.81   0.90888813
  3.83   0.84053902
  3.85   0.77310990
  3.87   0.71143070
  3.89   0.65748141
  3.91   0.61236200
  3.93   0.57397250
  3.95   0.54390289
  3.97   0.52431315
  3.99   0.52053320
  4.01   0.53731298
  4.03   0.57640247
  4.05   0.63206174
  4.07   0.69819088
  4.09   0.76503000
  4.11   0.82660920
  4.13   0.88084849
  4.15   0.92735788
  4.17   0.96394741
  4.19   0.98635711
  4.21   0.98885708
  4.23   0.96904734
  4.25   0.92977785
  4.27   0.87783853
  4.29   0.82402923
  4.31   0.77458988
  4.33   0.73247043
  4.35   0.69499092
  4.37   0.65704142
  4.39   0.61487197
  4.41   0.56939256
  4.43   0.52211318
  4.45   0.47875374
  4.47   0.44061424
  4.49   0.40779467
  4.51   0.37855505
  4.53   0.35100541
  4.55   0.32163580
  4.57   0.29126619
  4.59   0.25970661
  4.61   0.23080698
  4.63   0.20391734
  4.65   0.17903766
  4.67   0.15816793
  4.69   0.13796820
  4.71   0.11909844
  4.73   0.10190867
  4.75   0.08471889
  4.77   0.06953909
  4.79   0.05620927
  4.81   0.04488941
  4.83   0.03672952
  4.85   0.03192958
  4.87   0.02827963
  4.89   0.02563967
  4.91   0.02499967
  4.93   0.02363969
  4.95   0.02212971
  4.97   0.02062973
  4.99   0.01912975
  5.02   0.01661978
  5.04   0.01511980
  5.06   0.01261984
  5.08   0.01111985
  5.10   0.00960987
  5.12   0.00899988
  5.14   0.00760990
  5.16   0.00610992
  5.18   0.00459994
  5.20   0.00399995
  5.22   0.00259997
  5.24   0.00199997
  5.26   0.00099999
  5.28   0.00099999
  5.30   0.00000000
  5.32   0.00000000
  5.34   0.00000000
  5.36   0.00000000
  5.38   0.00000000
  5.40   0.00000000
  5.42   0.00000000
  5.44   0.00000000
  5.46   0.00000000
  5.48   0.00000000
  5.50   0.00000000
  5.52   0.00000000
  5.54   0.00000000
  5.56   0.00000000
  5.58   0.00000000
  5.60   0.00000000
  5.62   0.00000000
  5.64   0.00000000
  5.66   0.00000000
  5.68   0.00000000
  5.70   0.00000000
  5.72   0.00000000
  5.74   0.00000000
  5.76   0.00000000
  5.78   0.00000000
  5.80   0.00000000
  5.82   0.00000000
  5.84   0.00000000
  5.86   0.00000000
  5.88   0.00000000
  5.90   0.00000000
  5.92   0.00000000
  5.94   0.00000000
  5.96   0.00000000
  5.98   0.00000000
  6.00   0.00000000
