# Supplementary material for: DeerLab: a comprehensive software package for analyzing dipolar electron paramagnetic resonance spectroscopy data
Source: Magn Reson (Gott). 2020 Oct 1;1(2):209–24. doi: 10.5194/mr-1-209-2020 (PMC8462493; doi:10.5194/mr-1-209-2020)
Supplement: All DeerLab (version 0.10.0) scripts employed for generating the figures in this work are available in the Supplement. The supplement related to this article is available online at: https://doi.org/10.5194/mr-1-209-2020-supplement. [file mr-1-209-supplement.zip › scripts/data/figure7_Pdata.txt]

     r            P
  2.50   0.00000000
  2.52   0.00000000
  2.54   0.00000000
  2.55   0.00000000
  2.57   0.00000000
  2.59   0.00000000
  2.61   0.00000000
  2.62   0.00000000
  2.64   0.00000000
  2.66   0.00000000
  2.68   0.00000000
  2.69   0.00000000
  2.71   0.00000000
  2.73   0.00000000
  2.75   0.00000000
  2.76   0.00000000
  2.78   0.00000000
  2.80   0.00000000
  2.82   0.00000000
  2.83   0.00000000
  2.85   0.00000000
  2.87   0.00000000
  2.89   0.00000000
  2.90   0.00000000
  2.92   0.00000000
  2.94   0.00000000
  2.96   0.00010000
  2.97   0.00020000
  2.99   0.00030000
  3.01   0.00050000
  3.03   0.00080000
  3.05   0.00130000
  3.06   0.00200001
  3.08   0.00300001
  3.10   0.00440001
  3.12   0.00640002
  3.13   0.00870002
  3.15   0.01160003
  3.17   0.01480004
  3.19   0.01830005
  3.20   0.02200006
  3.22   0.02560006
  3.24   0.02920007
  3.26   0.03260008
  3.27   0.03580009
  3.29   0.03910010
  3.31   0.04260011
  3.33   0.04670012
  3.34   0.05180013
  3.36   0.05920015
  3.38   0.06920017
  3.40   0.08240021
  3.41   0.09920025
  3.43   0.12090030
  3.45   0.14630037
  3.47   0.17410044
  3.48   0.20350051
  3.50   0.23400059
  3.52   0.26580067
  3.54   0.29940075
  3.56   0.33520084
  3.57   0.37370094
  3.59   0.41500104
  3.61   0.45670115
  3.63   0.49590125
  3.64   0.53060133
  3.66   0.55880140
  3.68   0.57670145
  3.70   0.58620147
  3.71   0.58980148
  3.73   0.58920148
  3.75   0.58660147
  3.77   0.58460147
  3.78   0.58390147
  3.80   0.58350147
  3.82   0.58250146
  3.84   0.57870145
  3.85   0.57090143
  3.87   0.56060141
  3.89   0.54960138
  3.91   0.53980136
  3.92   0.53560135
  3.94   0.53790135
  3.96   0.54580137
  3.98   0.55820140
  3.99   0.57310144
  4.01   0.58700147
  4.03   0.59850150
  4.05   0.60810153
  4.07   0.61690155
  4.08   0.62880158
  4.10   0.65060163
  4.12   0.68450172
  4.14   0.73210184
  4.15   0.79410200
  4.17   0.87130219
  4.19   0.95330240
  4.21   1.03470260
  4.22   1.11120279
  4.24   1.17790296
  4.26   1.22910309
  4.28   1.26790319
  4.29   1.29390325
  4.31   1.30700328
  4.33   1.30320327
  4.35   1.28190322
  4.36   1.24600313
  4.38   1.19700301
  4.40   1.13700286
  4.42   1.06890269
  4.43   1.00120252
  4.45   0.93780236
  4.47   0.88210222
  4.49   0.83840211
  4.51   0.81210204
  4.52   0.79910201
  4.54   0.79750200
  4.56   0.80460202
  4.58   0.81540205
  4.59   0.82040206
  4.61   0.81550205
  4.63   0.79830201
  4.65   0.76750193
  4.66   0.72090181
  4.68   0.66800168
  4.70   0.61230154
  4.72   0.55680140
  4.73   0.50450127
  4.75   0.45730115
  4.77   0.41350104
  4.79   0.37240094
  4.80   0.33330084
  4.82   0.29620074
  4.84   0.26120066
  4.86   0.22840057
  4.87   0.19800050
  4.89   0.17010043
  4.91   0.14480036
  4.93   0.12120030
  4.94   0.09920025
  4.96   0.07890020
  4.98   0.06090015
  5.00   0.04620012
  5.02   0.03400009
  5.03   0.02440006
  5.05   0.01710004
  5.07   0.01200003
  5.09   0.00840002
  5.10   0.00570001
  5.12   0.00380001
  5.14   0.00240001
  5.16   0.00150000
  5.17   0.00090000
  5.19   0.00050000
  5.21   0.00030000
  5.23   0.00010000
  5.24   0.00010000
  5.26   0.00000000
  5.28   0.00000000
  5.30   0.00000000
  5.31   0.00000000
  5.33   0.00000000
  5.35   0.00000000
  5.37   0.00000000
  5.38   0.00000000
  5.40   0.00000000
  5.42   0.00000000
  5.44   0.00000000
  5.45   0.00000000
  5.47   0.00000000
  5.49   0.00000000
  5.51   0.00000000
  5.53   0.00000000
  5.54   0.00000000
  5.56   0.00000000
  5.58   0.00000000
  5.60   0.00000000
  5.61   0.00000000
  5.63   0.00000000
  5.65   0.00000000
  5.67   0.00000000
  5.68   0.00000000
  5.70   0.00000000
  5.72   0.00000000
  5.74   0.00000000
  5.75   0.00000000
  5.77   0.00000000
  5.79   0.00000000
  5.81   0.00000000
  5.82   0.00000000
  5.84   0.00000000
  5.86   0.00000000
  5.88   0.00000000
  5.89   0.00000000
  5.91   0.00000000
  5.93   0.00000000
  5.95   0.00000000
  5.96   0.00000000
  5.98   0.00000000
  6.00   0.00000000
