# Supplementary material for: DeerLab: a comprehensive software package for analyzing dipolar electron paramagnetic resonance spectroscopy data
Source: Magn Reson (Gott). 2020 Oct 1;1(2):209–24. doi: 10.5194/mr-1-209-2020 (PMC8462493; doi:10.5194/mr-1-209-2020)
Supplement: All DeerLab (version 0.10.0) scripts employed for generating the figures in this work are available in the Supplement. The supplement related to this article is available online at: https://doi.org/10.5194/mr-1-209-2020-supplement. [file mr-1-209-supplement.zip › scripts/data/figure1b_Vdata.txt]

     r            P
 -0.50   0.73338378
 -0.49   0.76636561
 -0.48   0.76709407
 -0.48   0.74588341
 -0.47   0.76260459
 -0.46   0.73662508
 -0.45   0.76837682
 -0.45   0.76247116
 -0.44   0.74661552
 -0.43   0.76479757
 -0.42   0.75811902
 -0.42   0.80534525
 -0.41   0.82746622
 -0.40   0.71591442
 -0.39   0.80605239
 -0.39   0.79252446
 -0.38   0.80903422
 -0.37   0.81835841
 -0.36   0.80162085
 -0.36   0.82873258
 -0.35   0.79392993
 -0.34   0.82346334
 -0.33   0.84004025
 -0.33   0.81109616
 -0.32   0.84773645
 -0.31   0.85683648
 -0.30   0.84534633
 -0.30   0.81945655
 -0.29   0.83621260
 -0.28   0.87404968
 -0.27   0.85254910
 -0.27   0.89734907
 -0.26   0.93080338
 -0.25   0.83090750
 -0.24   0.84374772
 -0.24   0.91077370
 -0.23   0.88772656
 -0.22   0.90346733
 -0.21   0.88211557
 -0.21   0.89139521
 -0.20   0.90665611
 -0.19   0.90417713
 -0.18   0.90927706
 -0.18   0.90785408
 -0.17   0.97993221
 -0.16   0.88536275
 -0.15   0.94553339
 -0.15   0.95026192
 -0.14   0.96969644
 -0.13   0.87242025
 -0.12   0.95798827
 -0.12   0.96531258
 -0.11   0.96134509
 -0.10   0.93733959
 -0.09   0.92935789
 -0.09   0.95847012
 -0.08   0.99412829
 -0.07   0.96947334
 -0.06   0.97478546
 -0.06   0.97645965
 -0.05   0.99026711
 -0.04   1.00703089
 -0.03   1.00382878
 -0.03   0.97312298
 -0.02   1.02952695
 -0.01   0.98345751
 -0.00   0.98414496
  0.00   0.96742299
  0.01   0.99736166
  0.02   0.99599510
  0.03   0.99761177
  0.03   0.99109512
  0.04   0.97132005
  0.05   0.98486549
  0.06   0.96027382
  0.06   1.00503137
  0.07   0.97732141
  0.08   0.99001506
  0.09   0.97666893
  0.09   0.96837087
  0.10   0.98818696
  0.11   0.96646757
  0.12   0.95067148
  0.12   0.96865206
  0.13   0.92690416
  0.14   0.89123980
  0.15   0.95012323
  0.15   0.93276832
  0.16   0.89423697
  0.17   0.85488096
  0.18   0.91766717
  0.18   0.89862579
  0.19   0.86703420
  0.20   0.89898158
  0.21   0.90814413
  0.21   0.87674783
  0.22   0.88239198
  0.23   0.85002062
  0.24   0.89612972
  0.24   0.86962549
  0.25   0.83462141
  0.26   0.80092146
  0.27   0.86937982
  0.27   0.84828259
  0.28   0.79465500
  0.29   0.82322158
  0.30   0.86549918
  0.30   0.83053725
  0.31   0.79843093
  0.32   0.82641204
  0.33   0.79468694
  0.33   0.83040049
  0.34   0.80687215
  0.35   0.84200477
  0.36   0.80169642
  0.36   0.84695175
  0.37   0.77435524
  0.38   0.79273857
  0.39   0.79017956
  0.39   0.82317799
  0.40   0.77018401
  0.41   0.81800950
  0.42   0.81167244
  0.42   0.76837027
  0.43   0.73069833
  0.44   0.78190799
  0.45   0.79261512
  0.45   0.80711563
  0.46   0.77523589
  0.47   0.78824994
  0.48   0.74126071
  0.48   0.75773398
  0.49   0.77713083
  0.50   0.77680576
  0.51   0.77812670
  0.51   0.77733745
  0.52   0.77605871
  0.53   0.78970712
  0.54   0.81657763
  0.54   0.77046530
  0.55   0.75697051
  0.56   0.81251431
  0.57   0.73764982
  0.57   0.77965070
  0.58   0.76333459
  0.59   0.75363719
  0.60   0.73910759
  0.60   0.78659887
  0.61   0.74138796
  0.62   0.78526996
  0.63   0.78290409
  0.63   0.76007815
  0.64   0.77841741
  0.65   0.74821469
  0.66   0.80447076
  0.66   0.74202484
  0.67   0.76797276
  0.68   0.77167927
  0.69   0.76682931
  0.69   0.82862402
  0.70   0.79924938
  0.71   0.79697921
  0.72   0.70449807
  0.72   0.74567986
  0.73   0.77303971
  0.74   0.78725627
  0.75   0.76503077
  0.75   0.78000903
  0.76   0.73283959
  0.77   0.79934287
  0.78   0.79833350
  0.78   0.77905968
  0.79   0.73411583
  0.80   0.77839284
  0.81   0.81064249
  0.81   0.79063664
  0.82   0.81403853
  0.83   0.79750484
  0.84   0.75216961
  0.84   0.79900279
  0.85   0.76183956
  0.86   0.81343045
  0.87   0.77818349
  0.87   0.80440732
  0.88   0.79017340
  0.89   0.78656709
  0.90   0.76921401
  0.90   0.80251711
  0.91   0.82341527
  0.92   0.80934480
  0.93   0.81313275
  0.93   0.82953278
  0.94   0.81550061
  0.95   0.82083543
  0.96   0.78454018
  0.96   0.81974440
  0.97   0.86869134
  0.98   0.77482690
  0.99   0.77975658
  0.99   0.82950133
  1.00   0.79372370
  1.01   0.78741351
  1.02   0.83201917
  1.03   0.79101928
  1.03   0.81132322
  1.04   0.79814182
  1.05   0.78575524
  1.06   0.83233708
  1.06   0.82926719
  1.07   0.76805691
  1.08   0.79365845
  1.09   0.82824174
  1.09   0.79137770
  1.10   0.78944484
  1.11   0.79699456
  1.12   0.80474466
  1.12   0.81757794
  1.13   0.81769385
  1.14   0.80433067
  1.15   0.80590414
  1.15   0.79655816
  1.16   0.80377435
  1.17   0.84507801
  1.18   0.79981062
  1.18   0.81169793
  1.19   0.79388301
  1.20   0.82691213
  1.21   0.85363587
  1.21   0.78792404
  1.22   0.84489255
  1.23   0.83743157
  1.24   0.80507800
  1.24   0.82901651
  1.25   0.83690117
  1.26   0.74050960
  1.27   0.77189542
  1.27   0.78387597
  1.28   0.76996725
  1.29   0.78978441
  1.30   0.82450034
  1.30   0.79128007
  1.31   0.82534440
  1.32   0.80301657
  1.33   0.85237856
  1.33   0.75918317
  1.34   0.81620676
  1.35   0.79082621
  1.36   0.82760726
  1.36   0.79944200
  1.37   0.79458357
  1.38   0.81002375
  1.39   0.79183410
  1.39   0.82173140
  1.40   0.83379877
  1.41   0.76508036
  1.42   0.77834632
  1.42   0.84901585
  1.43   0.80316830
  1.44   0.80079581
  1.45   0.77085192
  1.45   0.78825050
  1.46   0.82374418
  1.47   0.78489984
  1.48   0.83450254
  1.48   0.82554680
  1.49   0.80848050
  1.50   0.81705163
  1.51   0.77017894
  1.51   0.80043377
  1.52   0.80402515
  1.53   0.78358012
  1.54   0.76700884
  1.54   0.81909043
  1.55   0.82049370
  1.56   0.86501862
  1.57   0.79070272
  1.57   0.82422945
  1.58   0.80732472
  1.59   0.80324623
  1.60   0.78305213
  1.60   0.77750111
  1.61   0.75673561
  1.62   0.79965654
  1.63   0.79492017
  1.63   0.76457378
  1.64   0.78917316
  1.65   0.79934919
  1.66   0.82921573
  1.66   0.79920472
  1.67   0.80082102
  1.68   0.81137539
  1.69   0.78125126
  1.69   0.78055248
  1.70   0.79948176
  1.71   0.81495101
  1.72   0.82634875
  1.72   0.83918939
  1.73   0.79756727
  1.74   0.80774622
  1.75   0.77733569
  1.75   0.81183542
  1.76   0.76111161
  1.77   0.80371790
  1.78   0.81076326
  1.78   0.78441238
  1.79   0.78537326
  1.80   0.83372034
  1.81   0.76745911
  1.81   0.82446498
  1.82   0.78124999
  1.83   0.76974427
  1.84   0.80921400
  1.84   0.78532820
  1.85   0.79561763
  1.86   0.77696022
  1.87   0.81719445
  1.87   0.80694455
  1.88   0.78849091
  1.89   0.80192298
  1.90   0.79617343
  1.90   0.79751391
  1.91   0.77887080
  1.92   0.80791990
  1.93   0.80793379
  1.93   0.81653119
  1.94   0.78452409
  1.95   0.78516231
  1.96   0.75699848
  1.96   0.76206202
  1.97   0.79057177
  1.98   0.79177780
  1.99   0.82085194
  1.99   0.77769165
  2.00   0.76086723
  2.01   0.76782879
  2.02   0.78517072
  2.02   0.75910518
  2.03   0.74251896
  2.04   0.79750702
  2.05   0.81314277
  2.05   0.77372338
  2.06   0.76914171
  2.07   0.76401458
  2.08   0.80083441
  2.08   0.81098569
  2.09   0.79781178
  2.10   0.80070730
  2.11   0.80159656
  2.11   0.83840796
  2.12   0.82399481
  2.13   0.78291133
  2.14   0.81259635
  2.14   0.77984915
  2.15   0.82442666
  2.16   0.79367139
  2.17   0.80370951
  2.17   0.80821935
  2.18   0.79423452
  2.19   0.82684105
  2.20   0.83403406
  2.20   0.80329245
  2.21   0.77826038
  2.22   0.76368922
  2.23   0.83089592
  2.23   0.81075591
  2.24   0.80450414
  2.25   0.76905486
  2.26   0.82687137
  2.26   0.77696855
  2.27   0.78735943
  2.28   0.81132095
  2.29   0.81967108
  2.29   0.76572680
  2.30   0.82904345
  2.31   0.82292065
  2.32   0.81898976
  2.32   0.81761246
  2.33   0.80899791
  2.34   0.82763469
  2.35   0.79470566
  2.35   0.81439078
  2.36   0.82190029
  2.37   0.81706802
  2.38   0.76905737
  2.38   0.78885081
  2.39   0.88636418
  2.40   0.79915887
  2.41   0.83831513
  2.41   0.78539404
  2.42   0.81537779
  2.43   0.83925382
  2.44   0.82755565
  2.44   0.76145115
  2.45   0.80621548
  2.46   0.80547514
  2.47   0.85047505
  2.47   0.78789162
  2.48   0.80681868
  2.49   0.84329573
  2.50   0.75414802
  2.51   0.83294445
  2.51   0.82909470
  2.52   0.77643415
  2.53   0.76655255
  2.54   0.80801389
  2.54   0.79823502
  2.55   0.85237335
  2.56   0.83946002
  2.57   0.78949560
  2.57   0.84096982
  2.58   0.80540792
  2.59   0.79853166
  2.60   0.81399678
  2.60   0.80736177
  2.61   0.81069195
  2.62   0.86296804
  2.63   0.79662031
  2.63   0.80700634
  2.64   0.78104284
  2.65   0.73863586
  2.66   0.80614603
  2.66   0.76862562
  2.67   0.81852596
  2.68   0.76242678
  2.69   0.80358258
  2.69   0.82663332
  2.70   0.81836524
  2.71   0.79812518
  2.72   0.81922650
  2.72   0.76623155
  2.73   0.85473686
  2.74   0.79770441
  2.75   0.80823981
  2.75   0.79885045
  2.76   0.73976284
  2.77   0.78946059
  2.78   0.80300921
  2.78   0.79665041
  2.79   0.85398460
  2.80   0.76402196
  2.81   0.81254211
  2.81   0.81077792
  2.82   0.78812396
  2.83   0.80163049
  2.84   0.75622302
  2.84   0.80623259
  2.85   0.78798525
  2.86   0.80024102
  2.87   0.81791126
  2.87   0.79233425
  2.88   0.74878613
  2.89   0.77842114
  2.90   0.79972599
  2.90   0.80377252
  2.91   0.83424160
  2.92   0.82051972
  2.93   0.77491774
  2.93   0.76852208
  2.94   0.85595321
  2.95   0.79445119
  2.96   0.87334619
  2.96   0.74664058
  2.97   0.78275327
  2.98   0.80502936
  2.99   0.79556115
  2.99   0.82585487
  3.00   0.81203870
  3.01   0.77777916
  3.02   0.78693134
  3.02   0.78526915
  3.03   0.80494630
  3.04   0.78768658
  3.05   0.83552492
  3.05   0.82602749
  3.06   0.78736348
  3.07   0.78764696
  3.08   0.79239780
  3.08   0.80774322
  3.09   0.78267865
  3.10   0.82385919
  3.11   0.76113403
  3.11   0.80465276
  3.12   0.77919103
  3.13   0.75693706
  3.14   0.80577165
  3.14   0.80552386
  3.15   0.84568508
  3.16   0.77202125
  3.17   0.80910208
  3.17   0.76198146
  3.18   0.83277665
  3.19   0.74537885
  3.20   0.77184870
  3.20   0.78815715
  3.21   0.77460409
  3.22   0.82101897
  3.23   0.78720975
  3.23   0.80150431
  3.24   0.78488516
  3.25   0.82808174
  3.26   0.82147234
  3.26   0.81694825
  3.27   0.79122834
  3.28   0.82701908
  3.29   0.78349218
  3.29   0.82380120
  3.30   0.79042105
  3.31   0.80617555
  3.32   0.75315192
  3.32   0.78940831
  3.33   0.82375273
  3.34   0.76808659
  3.35   0.78889970
  3.35   0.80999576
  3.36   0.77176754
  3.37   0.80846245
  3.38   0.82219476
  3.38   0.81932990
  3.39   0.84010882
  3.40   0.79639794
  3.41   0.79306926
  3.41   0.80390695
  3.42   0.77527947
  3.43   0.76447530
  3.44   0.74829590
  3.44   0.79020320
  3.45   0.79826829
  3.46   0.82531880
  3.47   0.82251700
  3.47   0.83551009
  3.48   0.80071041
  3.49   0.79434053
  3.50   0.81110916
  3.50   0.77124061
  3.51   0.79090059
  3.52   0.80965546
  3.53   0.80621584
  3.53   0.80067130
  3.54   0.81520459
  3.55   0.76719306
  3.56   0.80294482
  3.56   0.79230840
  3.57   0.76453810
  3.58   0.76404392
  3.59   0.78617949
  3.59   0.79608018
  3.60   0.80680926
  3.61   0.79320959
  3.62   0.83416467
  3.62   0.75097937
  3.63   0.82403959
  3.64   0.80298010
  3.65   0.79957860
  3.65   0.78237031
  3.66   0.81015499
  3.67   0.80782319
  3.68   0.80974652
  3.68   0.82530831
  3.69   0.80078443
  3.70   0.83400205
  3.71   0.81016886
  3.71   0.80619170
  3.72   0.80857715
  3.73   0.79008467
  3.74   0.82624992
  3.74   0.79365852
  3.75   0.83732650
  3.76   0.85850627
  3.77   0.80872575
  3.77   0.71472461
  3.78   0.81138899
  3.79   0.81274730
  3.80   0.74386864
  3.80   0.81504715
  3.81   0.80545420
  3.82   0.78381481
  3.83   0.76608570
  3.83   0.85866484
  3.84   0.85884632
  3.85   0.78889743
  3.86   0.79019003
  3.86   0.76194008
  3.87   0.78519296
  3.88   0.78910865
  3.89   0.80893145
  3.89   0.79573870
  3.90   0.80932115
  3.91   0.80946938
  3.92   0.80240313
  3.92   0.80223295
  3.93   0.81477308
  3.94   0.85261487
  3.95   0.79530281
  3.95   0.81130522
  3.96   0.79425662
  3.97   0.76990086
  3.98   0.75629996
  3.98   0.76728160
  3.99   0.78614937
  4.00   0.79388978
