# Supplementary material for: DeerLab: a comprehensive software package for analyzing dipolar electron paramagnetic resonance spectroscopy data
Source: Magn Reson (Gott). 2020 Oct 1;1(2):209–24. doi: 10.5194/mr-1-209-2020 (PMC8462493; doi:10.5194/mr-1-209-2020)
Supplement: All DeerLab (version 0.10.0) scripts employed for generating the figures in this work are available in the Supplement. The supplement related to this article is available online at: https://doi.org/10.5194/mr-1-209-2020-supplement. [file mr-1-209-supplement.zip › scripts/data/figure6b_Pdata.txt]

     r            P
  2.00   0.00000000
  2.02   0.00000000
  2.04   0.00000000
  2.06   0.00000000
  2.08   0.00000000
  2.10   0.00000000
  2.12   0.00000000
  2.14   0.00000000
  2.16   0.00000000
  2.18   0.00000000
  2.20   0.00000000
  2.22   0.00000000
  2.24   0.00000000
  2.26   0.00000000
  2.28   0.00000000
  2.30   0.00000000
  2.32   0.00000000
  2.34   0.00000000
  2.36   0.00000000
  2.38   0.00000000
  2.40   0.00000000
  2.42   0.00000000
  2.44   0.00000000
  2.46   0.00000000
  2.48   0.00000000
  2.50   0.00000000
  2.52   0.00000000
  2.54   0.00000000
  2.56   0.00000000
  2.58   0.00000000
  2.60   0.00000000
  2.62   0.00000000
  2.64   0.00000000
  2.66   0.00000000
  2.68   0.00000000
  2.70   0.00000000
  2.72   0.00000000
  2.74   0.00000000
  2.76   0.00000000
  2.78   0.00000000
  2.80   0.00000000
  2.82   0.00001000
  2.84   0.00002000
  2.86   0.00003000
  2.88   0.00005000
  2.90   0.00008000
  2.92   0.00013999
  2.94   0.00022999
  2.96   0.00040998
  2.98   0.00073997
  3.01   0.00130994
  3.03   0.00224990
  3.05   0.00365984
  3.07   0.00564975
  3.09   0.00837963
  3.11   0.01218946
  3.13   0.01779921
  3.15   0.02632883
  3.17   0.03921826
  3.19   0.05770744
  3.21   0.08220635
  3.23   0.11187503
  3.25   0.14517355
  3.27   0.18167193
  3.29   0.22479001
  3.31   0.28273744
  3.33   0.36733368
  3.35   0.49050821
  3.37   0.65738080
  3.39   0.85892184
  3.41   1.06942249
  3.43   1.25239437
  3.45   1.37369898
  3.47   1.39801790
  3.49   1.35358987
  3.51   1.24510469
  3.53   1.10994069
  3.55   0.97979648
  3.57   0.87285123
  3.59   0.79315477
  3.61   0.73503735
  3.63   0.68928938
  3.65   0.64905117
  3.67   0.61424271
  3.69   0.59405361
  3.71   0.59924338
  3.73   0.63934160
  3.75   0.73498735
  3.77   0.89379030
  3.79   1.11890030
  3.81   1.40170773
  3.83   1.71909363
  3.85   2.03415964
  3.87   2.30404765
  3.89   2.49200930
  3.91   2.53512738
  3.93   2.50142888
  3.95   2.32227684
  3.97   2.05216884
  3.99   1.72633331
  4.01   1.38753836
  4.03   1.07632219
  4.05   0.82185349
  4.07   0.63532178
  4.09   0.51024733
  4.11   0.42819098
  4.13   0.36841363
  4.15   0.31527599
  4.17   0.25994845
  4.19   0.20166104
  4.21   0.14515355
  4.23   0.09622573
  4.25   0.05854740
  4.27   0.03261855
  4.29   0.01663926
  4.31   0.00775966
  4.33   0.00329985
  4.35   0.00127994
  4.37   0.00044998
  4.39   0.00013999
  4.41   0.00004000
  4.43   0.00001000
  4.45   0.00000000
  4.47   0.00000000
  4.49   0.00000000
  4.51   0.00000000
  4.53   0.00000000
  4.55   0.00000000
  4.57   0.00000000
  4.59   0.00000000
  4.61   0.00000000
  4.63   0.00000000
  4.65   0.00000000
  4.67   0.00000000
  4.69   0.00000000
  4.71   0.00000000
  4.73   0.00000000
  4.75   0.00000000
  4.77   0.00000000
  4.79   0.00000000
  4.81   0.00000000
  4.83   0.00000000
  4.85   0.00000000
  4.87   0.00000000
  4.89   0.00000000
  4.91   0.00000000
  4.93   0.00000000
  4.95   0.00000000
  4.97   0.00000000
  4.99   0.00000000
  5.02   0.00000000
  5.04   0.00000000
  5.06   0.00000000
  5.08   0.00000000
  5.10   0.00000000
  5.12   0.00000000
  5.14   0.00000000
  5.16   0.00000000
  5.18   0.00000000
  5.20   0.00000000
  5.22   0.00000000
  5.24   0.00000000
  5.26   0.00000000
  5.28   0.00000000
  5.30   0.00000000
  5.32   0.00000000
  5.34   0.00000000
  5.36   0.00000000
  5.38   0.00000000
  5.40   0.00000000
  5.42   0.00000000
  5.44   0.00000000
  5.46   0.00000000
  5.48   0.00000000
  5.50   0.00000000
  5.52   0.00000000
  5.54   0.00000000
  5.56   0.00000000
  5.58   0.00000000
  5.60   0.00000000
  5.62   0.00000000
  5.64   0.00000000
  5.66   0.00000000
  5.68   0.00000000
  5.70   0.00000000
  5.72   0.00000000
  5.74   0.00000000
  5.76   0.00000000
  5.78   0.00000000
  5.80   0.00000000
  5.82   0.00000000
  5.84   0.00000000
  5.86   0.00000000
  5.88   0.00000000
  5.90   0.00000000
  5.92   0.00000000
  5.94   0.00000000
  5.96   0.00000000
  5.98   0.00000000
  6.00   0.00000000
