# Supplementary material for: DeerLab: a comprehensive software package for analyzing dipolar electron paramagnetic resonance spectroscopy data
Source: Magn Reson (Gott). 2020 Oct 1;1(2):209–24. doi: 10.5194/mr-1-209-2020 (PMC8462493; doi:10.5194/mr-1-209-2020)
Supplement: All DeerLab (version 0.10.0) scripts employed for generating the figures in this work are available in the Supplement. The supplement related to this article is available online at: https://doi.org/10.5194/mr-1-209-2020-supplement. [file mr-1-209-supplement.zip › scripts/data/figure8_Pdata.txt]

     r           P1           P2           P3           P4           P5           P6           P7
  2.00   0.00000000   0.00000000   0.00000000   0.00000000   0.00000000   0.00000000   0.00000000
  2.02   0.00000000   0.00000000   0.00000000   0.00000000   0.00000000   0.00000000   0.00000000
  2.04   0.00000000   0.00000000   0.00000000   0.00000000   0.00000000   0.00000000   0.00000000
  2.06   0.00000000   0.00000000   0.00000000   0.00000000   0.00000000   0.00000000   0.00000000
  2.08   0.00000000   0.00000000   0.00000000   0.00000000   0.00000000   0.00000000   0.00000000
  2.10   0.00000000   0.00000000   0.00000000   0.00000000   0.00000000   0.00000000   0.00000000
  2.12   0.00000000   0.00000000   0.00000000   0.00000000   0.00000000   0.00000000   0.00000000
  2.14   0.00002165   0.00006630   0.00016027   0.00031096   0.00041746   0.00047145   0.00048910
  2.16   0.00002165   0.00006630   0.00016027   0.00031096   0.00041746   0.00047145   0.00048910
  2.18   0.00004329   0.00013259   0.00032053   0.00062192   0.00083493   0.00094290   0.00097820
  2.20   0.00006494   0.00019889   0.00048080   0.00093288   0.00125239   0.00141436   0.00146730
  2.22   0.00008659   0.00026518   0.00064107   0.00124384   0.00166985   0.00188581   0.00195641
  2.24   0.00015153   0.00046407   0.00112187   0.00217671   0.00292224   0.00330016   0.00342371
  2.26   0.00021647   0.00066296   0.00160266   0.00310959   0.00417463   0.00471452   0.00489102
  2.28   0.00030305   0.00092814   0.00224373   0.00435343   0.00584448   0.00660033   0.00684742
  2.30   0.00041128   0.00125962   0.00304506   0.00590822   0.00793179   0.00895759   0.00929293
  2.32   0.00054116   0.00165739   0.00400666   0.00777397   0.01043657   0.01178630   0.01222754
  2.34   0.00071433   0.00218776   0.00528879   0.01026165   0.01377627   0.01555791   0.01614035
  2.36   0.00090915   0.00278442   0.00673119   0.01306028   0.01753343   0.01980098   0.02054227
  2.38   0.00114727   0.00351368   0.00849412   0.01648083   0.02212552   0.02498695   0.02592239
  2.40   0.00147196   0.00450811   0.01089812   0.02114521   0.02838746   0.03205873   0.03325891
  2.42   0.00188325   0.00576773   0.01394318   0.02705343   0.03631925   0.04101631   0.04255184
  2.44   0.00240276   0.00735883   0.01778958   0.03451645   0.04633836   0.05233116   0.05429028
  2.46   0.00300886   0.00921511   0.02227704   0.04322330   0.05802732   0.06553181   0.06798513
  2.48   0.00365826   0.01120399   0.02708503   0.05255207   0.07055120   0.07967537   0.08265818
  2.50   0.00426436   0.01306027   0.03157249   0.06125892   0.08224015   0.09287602   0.09635303
  2.52   0.00474059   0.01451878   0.03509836   0.06810001   0.09142433   0.10324796   0.10711326
  2.54   0.00506528   0.01551321   0.03750235   0.07276440   0.09768627   0.11031974   0.11444979
  2.56   0.00519516   0.01591099   0.03846395   0.07463015   0.10019105   0.11314845   0.11738440
  2.58   0.00519516   0.01591099   0.03846395   0.07463015   0.10019105   0.11314845   0.11738440
  2.60   0.00517352   0.01584469   0.03830368   0.07431919   0.09977359   0.11267700   0.11689529
  2.62   0.00519516   0.01591099   0.03846395   0.07463015   0.10019105   0.11314845   0.11738440
  2.64   0.00534669   0.01637506   0.03958582   0.07680687   0.10311329   0.11644861   0.12080811
  2.66   0.00562809   0.01723691   0.04166928   0.08084933   0.10854030   0.12257749   0.12716643
  2.68   0.00599608   0.01836393   0.04439381   0.08613564   0.11563717   0.13059217   0.13548116
  2.70   0.00638572   0.01955726   0.04727861   0.09173290   0.12315150   0.13907830   0.14428499
  2.72   0.00666713   0.02041910   0.04936207   0.09577536   0.12857851   0.14520717   0.15064331
  2.74   0.00679700   0.02081688   0.05032367   0.09764112   0.13108329   0.14803589   0.15357792
  2.76   0.00673206   0.02061799   0.04984287   0.09670824   0.12983090   0.14662153   0.15211061
  2.78   0.00653725   0.02002133   0.04840047   0.09390961   0.12607374   0.14237846   0.14770870
  2.80   0.00623420   0.01909319   0.04615674   0.08955618   0.12022926   0.13577814   0.14086128
  2.82   0.00593114   0.01816505   0.04391301   0.08520276   0.11438478   0.12917781   0.13401385
  2.84   0.00569303   0.01743579   0.04215008   0.08178221   0.10979269   0.12399184   0.12863373
  2.86   0.00554151   0.01697172   0.04102821   0.07960550   0.10687045   0.12069168   0.12521002
  2.88   0.00554151   0.01697172   0.04102821   0.07960550   0.10687045   0.12069168   0.12521002
  2.90   0.00571468   0.01750209   0.04231035   0.08209317   0.11021015   0.12446329   0.12912284
  2.92   0.00614761   0.01882800   0.04551568   0.08831235   0.11855941   0.13389233   0.13890487
  2.94   0.00688359   0.02108206   0.05096473   0.09888495   0.13275314   0.14992169   0.15553433
  2.96   0.00790098   0.02419796   0.05849726   0.11350002   0.15237389   0.17207993   0.17852210
  2.98   0.00913483   0.02797682   0.06763245   0.13122469   0.17616926   0.19895269   0.20640090
  3.00   0.01049856   0.03215346   0.07772923   0.15081510   0.20246941   0.22865416   0.23721430
  3.02   0.01179735   0.03613121   0.08734522   0.16947264   0.22751717   0.25694127   0.26656040
  3.04   0.01287967   0.03944599   0.09535854   0.18502059   0.24839031   0.28051386   0.29101548
  3.06   0.01365895   0.04183264   0.10112814   0.19621511   0.26341896   0.29748613   0.30862314
  3.08   0.01415682   0.04335745   0.10481427   0.20336717   0.27302061   0.30832952   0.31987248
  3.10   0.01439493   0.04408670   0.10657720   0.20678772   0.27761270   0.31351549   0.32525260
  3.12   0.01448152   0.04435188   0.10721826   0.20803155   0.27928255   0.31540130   0.32720900
  3.14   0.01445987   0.04428559   0.10705800   0.20772059   0.27886508   0.31492985   0.32671990
  3.16   0.01441658   0.04415300   0.10673746   0.20709868   0.27803016   0.31398694   0.32574170
  3.18   0.01437328   0.04402040   0.10641693   0.20647676   0.27719523   0.31304404   0.32476350
  3.20   0.01437328   0.04402040   0.10641693   0.20647676   0.27719523   0.31304404   0.32476350
  3.22   0.01441658   0.04415300   0.10673746   0.20709868   0.27803016   0.31398694   0.32574170
  3.24   0.01452481   0.04448447   0.10753880   0.20865347   0.28011747   0.31634420   0.32818721
  3.26   0.01476292   0.04521373   0.10930173   0.21207402   0.28470956   0.32153017   0.33356733
  3.28   0.01515256   0.04640705   0.11218652   0.21767128   0.29222389   0.33001631   0.34237116
  3.30   0.01573701   0.04819704   0.11651372   0.22606717   0.30349538   0.34274551   0.35557690
  3.32   0.01645135   0.05038480   0.12180251   0.23632882   0.31727165   0.35830342   0.37171726
  3.34   0.01772896   0.05326979   0.12807044   0.24802168   0.33279865   0.37577403   0.38982326
  3.36   0.01894163   0.05595589   0.13385758   0.25878167   0.34707326   0.39183028   0.40646196
  3.38   0.02002443   0.05824421   0.13868311   0.26767590   0.35884310   0.40505783   0.42016604
  3.40   0.02145404   0.06056681   0.14288512   0.27489177   0.36818904   0.41548355   0.43094476
  3.42   0.02327375   0.06305626   0.14678414   0.28105118   0.37594601   0.42405036   0.43977632
  3.44   0.02611179   0.06660869   0.15184010   0.28851823   0.38511712   0.43408530   0.45009366
  3.46   0.03007638   0.07155557   0.15885434   0.29884771   0.39778970   0.44794564   0.46434230
  3.48   0.03516753   0.07789690   0.16782686   0.31203964   0.41396374   0.46563138   0.48252223
  3.51   0.04095183   0.08533323   0.17874012   0.32852853   0.43439328   0.48805853   0.50560243
  3.53   0.04690931   0.09329993   0.19093551   0.34750510   0.45816253   0.51425730   0.53259543
  3.55   0.05308326   0.10192959   0.20473356   0.36959126   0.48610640   0.54517058   0.56447946
  3.57   0.05949531   0.11128850   0.22029455   0.39509797   0.51864236   0.58126983   0.60174360
  3.59   0.06623206   0.12164185   0.23825953   0.42526906   0.55744027   0.62444087   0.64634426
  3.61   0.07275188   0.13235871   0.25780964   0.45898427   0.60116684   0.67324243   0.69680491
  3.63   0.07994321   0.14410427   0.27914022   0.49568550   0.64873146   0.72631395   0.75167671
  3.65   0.08856462   0.15714596   0.30148502   0.53294888   0.69653872   0.77946614   0.80657623
  3.67   0.09985136   0.17218325   0.32441586   0.56853792   0.74107410   0.82853662   0.85712929
  3.69   0.11506033   0.18998189   0.34766483   0.60052710   0.77924052   0.86983443   0.89945080
  3.71   0.13599008   0.21193859   0.37178290   0.62811115   0.80927421   0.90110989   0.93113221
  3.73   0.16350740   0.23865225   0.39680513   0.65042101   0.82966706   0.92053096   0.95023560
  3.75   0.19756900   0.26999028   0.42241101   0.66683476   0.83958415   0.92715476   0.95578276
  3.77   0.23535802   0.30349300   0.44689263   0.67685001   0.83937513   0.92176282   0.94869646
  3.79   0.27553097   0.33812947   0.46987682   0.68114846   0.83046721   0.90616029   0.93090537
  3.81   0.31683094   0.37313394   0.49163150   0.68165563   0.81595745   0.88403810   0.90629459
  3.83   0.36092612   0.41053177   0.51493382   0.68235422   0.80068058   0.86066291   0.88027194
  3.85   0.40937647   0.45201688   0.54175961   0.68567213   0.78738402   0.83894410   0.85579978
  3.87   0.46326526   0.49885113   0.57374660   0.69384988   0.77873430   0.82176415   0.83583119
  3.89   0.51981890   0.54870744   0.60950742   0.70700700   0.77591600   0.81084753   0.82226712
  3.91   0.57392368   0.59723111   0.64628486   0.72494805   0.78054420   0.80872716   0.81794054
  3.93   0.61851580   0.63820668   0.67964889   0.74610613   0.79307558   0.81688546   0.82466923
  3.95   0.64986830   0.66844298   0.70753598   0.77022601   0.81453293   0.83699311   0.84433565
  3.97   0.66605278   0.68614554   0.72843358   0.79624720   0.84417528   0.86847111   0.87641375
  3.99   0.67016796   0.69360942   0.74294527   0.82206083   0.87797669   0.90632172   0.91558809
  4.01   0.66999291   0.69718491   0.75441429   0.84618801   0.91105019   0.94393030   0.95467925
  4.03   0.66743487   0.69757372   0.76100516   0.86272457   0.93461599   0.97105938   0.98297322
  4.05   0.66682783   0.69777037   0.76289327   0.86732515   0.94113363   0.97854883   0.99078036
  4.07   0.66559351   0.69501797   0.75694587   0.85625421   0.92644156   0.96202112   0.97365256
  4.09   0.66104493   0.68725464   0.74241665   0.83087511   0.89339419   0.92508653   0.93544718
  4.11   0.64982313   0.67241624   0.71996661   0.79621895   0.85011120   0.87743041   0.88636143
  4.13   0.63307585   0.65298999   0.69490208   0.76211283   0.80961482   0.83369466   0.84156669
  4.15   0.61650127   0.63512056   0.67430748   0.73714809   0.78156144   0.80407558   0.81143576
  4.17   0.60694625   0.62538694   0.66419795   0.72643577   0.77042308   0.79272126   0.80001083
  4.19   0.60902619   0.62764548   0.66683238   0.72967297   0.77408631   0.79660044   0.80396061
  4.21   0.62139807   0.63983877   0.67864981   0.74088767   0.78487502   0.80717321   0.81446278
  4.23   0.64079044   0.65811493   0.69457674   0.75304735   0.79437215   0.81532063   0.82216897
  4.25   0.66068163   0.67586297   0.70781423   0.75905166   0.79526432   0.81362135   0.81962251
  4.27   0.67606659   0.68803320   0.71321860   0.75360622   0.78215065   0.79662048   0.80135086
  4.29   0.68577548   0.69309857   0.70851105   0.73322668   0.75069475   0.75954972   0.76244452
  4.31   0.69685044   0.69720826   0.69796134   0.69916899   0.70002250   0.70045517   0.70059662
  4.33   0.71798017   0.70847052   0.68845613   0.65636081   0.63367706   0.62217815   0.61841900
  4.35   0.75995493   0.73731844   0.68967676   0.61327799   0.55928225   0.53191057   0.52296241
  4.37   0.82897126   0.79039504   0.70920598   0.57901021   0.48699281   0.44034708   0.42509797
  4.39   0.92310027   0.86693233   0.74871902   0.55915071   0.42517105   0.35725371   0.33505062
  4.41   1.03170275   0.95798775   0.80284418   0.55405407   0.37821870   0.28908374   0.25994432
  4.43   1.14054287   1.05079888   0.86192006   0.55903170   0.34496173   0.23644479   0.20096914
  4.45   1.23666336   1.13343538   0.91617761   0.56778042   0.32154655   0.19672499   0.15591914
  4.47   1.31228563   1.19852049   0.95908579   0.57512541   0.30375684   0.16619392   0.12122275
  4.49   1.36489633   1.24349621   0.98799264   0.57826401   0.28868342   0.14188842   0.09389915
  4.51   1.39445217   1.26822996   1.00257762   0.57657429   0.27549137   0.12286557   0.07297014
  4.53   1.39564460   1.26777038   0.99864112   0.56706218   0.26203862   0.10741522   0.05686675
  4.55   1.37510402   1.24803346   0.98059564   0.55172910   0.24862256   0.09497095   0.04474017
  4.57   1.32377328   1.20081040   0.94201778   0.52701479   0.23370648   0.08502181   0.03641480
  4.59   1.24919286   1.13274871   0.88767566   0.49467354   0.21691461   0.07611227   0.03008210
  4.61   1.15898983   1.05076107   0.82297844   0.45770346   0.19954101   0.06867258   0.02588993
  4.63   1.06549326   0.96588171   0.75623524   0.42004362   0.18243619   0.06198756   0.02261128
  4.65   0.97964540   0.88798135   0.69506149   0.38569286   0.16704290   0.05620425   0.01996960
  4.67   0.91145679   0.82613288   0.64655672   0.35858621   0.15505962   0.05188736   0.01815896
  4.69   0.86712444   0.78595286   0.61511589   0.34115964   0.14753780   0.04938648   0.01729949
  4.71   0.85089526   0.77119710   0.60346112   0.33447768   0.14437043   0.04800073   0.01649618
  4.73   0.85375541   0.77378935   0.60548956   0.33560198   0.14485571   0.04816208   0.01655163
  4.75   0.86805617   0.78675065   0.61563177   0.34122345   0.14728210   0.04896881   0.01682887
  4.77   0.87711332   0.79495947   0.62205516   0.34478372   0.14881882   0.04947974   0.01700446
  4.79   0.87043963   0.78891087   0.61732213   0.34216036   0.14768650   0.04910327   0.01687508
  4.81   0.83897796   0.76039602   0.59500929   0.32979312   0.14234843   0.04732845   0.01626514
  4.83   0.78272830   0.70941492   0.55511662   0.30768199   0.13280462   0.04415529   0.01517464
  4.85   0.71074781   0.64417640   0.50406753   0.27938724   0.12059177   0.04009473   0.01377916
  4.87   0.63352370   0.57418540   0.44929963   0.24903128   0.10748924   0.03573836   0.01228203
  4.89   0.56011313   0.50765075   0.39723631   0.22017438   0.09503376   0.03159712   0.01085883
  4.91   0.49385294   0.44759675   0.35024410   0.19412822   0.08379146   0.02785925   0.00957425
  4.93   0.43426643   0.39359135   0.30798492   0.17070542   0.07368149   0.02449785   0.00841906
  4.95   0.37944685   0.34390638   0.26910647   0.14915643   0.06438031   0.02140537   0.00735628
  4.97   0.32796411   0.29724572   0.23259454   0.12891913   0.05564530   0.01850112   0.00635819
  4.99   0.27934153   0.25317731   0.19811105   0.10980612   0.04739556   0.01575822   0.00541555
  5.01   0.23500917   0.21299729   0.16667021   0.09237955   0.03987374   0.01325734   0.00455609
  5.03   0.19544373   0.17713771   0.13861012   0.07682681   0.03316071   0.01102538   0.00378904
  5.05   0.15969183   0.14473447   0.11325461   0.06277312   0.02709473   0.00900854   0.00309592
  5.07   0.12727677   0.11535553   0.09026561   0.05003112   0.02159490   0.00717994   0.00246750
  5.09   0.09772186   0.08856885   0.06930506   0.03841340   0.01658036   0.00551269   0.00189452
  5.11   0.07198050   0.06523852   0.05104909   0.02829475   0.01221285   0.00406057   0.00139547
  5.13   0.05052935   0.04579658   0.03583579   0.01986254   0.00857326   0.00285046   0.00097960
  5.15   0.03384513   0.03067507   0.02400322   0.01330415   0.00574247   0.00190927   0.00065615
  5.17   0.02192783   0.01987399   0.01555138   0.00861959   0.00372047   0.00123699   0.00042511
  5.19   0.01382407   0.01252925   0.00980413   0.00543409   0.00234551   0.00077984   0.00026801
  5.21   0.00858046   0.00777678   0.00608532   0.00337288   0.00145584   0.00048404   0.00016635
  5.23   0.00524361   0.00475248   0.00371881   0.00206121   0.00088968   0.00029580   0.00010166
  5.25   0.00333684   0.00302430   0.00236651   0.00131168   0.00056616   0.00018824   0.00006469
  5.27   0.00190677   0.00172817   0.00135229   0.00074953   0.00032352   0.00010756   0.00003697
  5.29   0.00095338   0.00086409   0.00067615   0.00037476   0.00016176   0.00005378   0.00001848
  5.31   0.00047669   0.00043204   0.00033807   0.00018738   0.00008088   0.00002689   0.00000924
  5.33   0.00000000   0.00000000   0.00000000   0.00000000   0.00000000   0.00000000   0.00000000
  5.35   0.00000000   0.00000000   0.00000000   0.00000000   0.00000000   0.00000000   0.00000000
  5.37   0.00000000   0.00000000   0.00000000   0.00000000   0.00000000   0.00000000   0.00000000
  5.39   0.00000000   0.00000000   0.00000000   0.00000000   0.00000000   0.00000000   0.00000000
  5.41   0.00000000   0.00000000   0.00000000   0.00000000   0.00000000   0.00000000   0.00000000
  5.43   0.00000000   0.00000000   0.00000000   0.00000000   0.00000000   0.00000000   0.00000000
  5.45   0.00000000   0.00000000   0.00000000   0.00000000   0.00000000   0.00000000   0.00000000
  5.47   0.00000000   0.00000000   0.00000000   0.00000000   0.00000000   0.00000000   0.00000000
  5.49   0.00000000   0.00000000   0.00000000   0.00000000   0.00000000   0.00000000   0.00000000
  5.51   0.00000000   0.00000000   0.00000000   0.00000000   0.00000000   0.00000000   0.00000000
  5.53   0.00000000   0.00000000   0.00000000   0.00000000   0.00000000   0.00000000   0.00000000
  5.55   0.00000000   0.00000000   0.00000000   0.00000000   0.00000000   0.00000000   0.00000000
  5.57   0.00000000   0.00000000   0.00000000   0.00000000   0.00000000   0.00000000   0.00000000
  5.59   0.00000000   0.00000000   0.00000000   0.00000000   0.00000000   0.00000000   0.00000000
  5.61   0.00000000   0.00000000   0.00000000   0.00000000   0.00000000   0.00000000   0.00000000
  5.63   0.00000000   0.00000000   0.00000000   0.00000000   0.00000000   0.00000000   0.00000000
  5.65   0.00000000   0.00000000   0.00000000   0.00000000   0.00000000   0.00000000   0.00000000
  5.67   0.00000000   0.00000000   0.00000000   0.00000000   0.00000000   0.00000000   0.00000000
  5.69   0.00000000   0.00000000   0.00000000   0.00000000   0.00000000   0.00000000   0.00000000
  5.71   0.00000000   0.00000000   0.00000000   0.00000000   0.00000000   0.00000000   0.00000000
  5.73   0.00000000   0.00000000   0.00000000   0.00000000   0.00000000   0.00000000   0.00000000
  5.75   0.00000000   0.00000000   0.00000000   0.00000000   0.00000000   0.00000000   0.00000000
  5.77   0.00000000   0.00000000   0.00000000   0.00000000   0.00000000   0.00000000   0.00000000
  5.79   0.00000000   0.00000000   0.00000000   0.00000000   0.00000000   0.00000000   0.00000000
  5.81   0.00000000   0.00000000   0.00000000   0.00000000   0.00000000   0.00000000   0.00000000
  5.83   0.00000000   0.00000000   0.00000000   0.00000000   0.00000000   0.00000000   0.00000000
  5.85   0.00000000   0.00000000   0.00000000   0.00000000   0.00000000   0.00000000   0.00000000
  5.87   0.00000000   0.00000000   0.00000000   0.00000000   0.00000000   0.00000000   0.00000000
  5.89   0.00000000   0.00000000   0.00000000   0.00000000   0.00000000   0.00000000   0.00000000
  5.91   0.00000000   0.00000000   0.00000000   0.00000000   0.00000000   0.00000000   0.00000000
  5.93   0.00000000   0.00000000   0.00000000   0.00000000   0.00000000   0.00000000   0.00000000
  5.95   0.00000000   0.00000000   0.00000000   0.00000000   0.00000000   0.00000000   0.00000000
  5.97   0.00000000   0.00000000   0.00000000   0.00000000   0.00000000   0.00000000   0.00000000
  5.99   0.00000000   0.00000000   0.00000000   0.00000000   0.00000000   0.00000000   0.00000000
  6.01   0.00000000   0.00000000   0.00000000   0.00000000   0.00000000   0.00000000   0.00000000
  6.03   0.00000000   0.00000000   0.00000000   0.00000000   0.00000000   0.00000000   0.00000000
  6.05   0.00000000   0.00000000   0.00000000   0.00000000   0.00000000   0.00000000   0.00000000
  6.07   0.00000000   0.00000000   0.00000000   0.00000000   0.00000000   0.00000000   0.00000000
  6.09   0.00000000   0.00000000   0.00000000   0.00000000   0.00000000   0.00000000   0.00000000
  6.11   0.00000000   0.00000000   0.00000000   0.00000000   0.00000000   0.00000000   0.00000000
  6.13   0.00000000   0.00000000   0.00000000   0.00000000   0.00000000   0.00000000   0.00000000
  6.15   0.00000000   0.00000000   0.00000000   0.00000000   0.00000000   0.00000000   0.00000000
  6.17   0.00000000   0.00000000   0.00000000   0.00000000   0.00000000   0.00000000   0.00000000
  6.19   0.00000000   0.00000000   0.00000000   0.00000000   0.00000000   0.00000000   0.00000000
  6.21   0.00000000   0.00000000   0.00000000   0.00000000   0.00000000   0.00000000   0.00000000
  6.23   0.00000000   0.00000000   0.00000000   0.00000000   0.00000000   0.00000000   0.00000000
  6.25   0.00000000   0.00000000   0.00000000   0.00000000   0.00000000   0.00000000   0.00000000
  6.27   0.00000000   0.00000000   0.00000000   0.00000000   0.00000000   0.00000000   0.00000000
  6.29   0.00000000   0.00000000   0.00000000   0.00000000   0.00000000   0.00000000   0.00000000
  6.31   0.00000000   0.00000000   0.00000000   0.00000000   0.00000000   0.00000000   0.00000000
  6.33   0.00000000   0.00000000   0.00000000   0.00000000   0.00000000   0.00000000   0.00000000
  6.35   0.00000000   0.00000000   0.00000000   0.00000000   0.00000000   0.00000000   0.00000000
  6.37   0.00000000   0.00000000   0.00000000   0.00000000   0.00000000   0.00000000   0.00000000
  6.39   0.00000000   0.00000000   0.00000000   0.00000000   0.00000000   0.00000000   0.00000000
  6.41   0.00000000   0.00000000   0.00000000   0.00000000   0.00000000   0.00000000   0.00000000
  6.43   0.00000000   0.00000000   0.00000000   0.00000000   0.00000000   0.00000000   0.00000000
  6.45   0.00000000   0.00000000   0.00000000   0.00000000   0.00000000   0.00000000   0.00000000
  6.47   0.00000000   0.00000000   0.00000000   0.00000000   0.00000000   0.00000000   0.00000000
  6.49   0.00000000   0.00000000   0.00000000   0.00000000   0.00000000   0.00000000   0.00000000
  6.52   0.00000000   0.00000000   0.00000000   0.00000000   0.00000000   0.00000000   0.00000000
  6.54   0.00000000   0.00000000   0.00000000   0.00000000   0.00000000   0.00000000   0.00000000
  6.56   0.00000000   0.00000000   0.00000000   0.00000000   0.00000000   0.00000000   0.00000000
  6.58   0.00000000   0.00000000   0.00000000   0.00000000   0.00000000   0.00000000   0.00000000
  6.60   0.00000000   0.00000000   0.00000000   0.00000000   0.00000000   0.00000000   0.00000000
  6.62   0.00000000   0.00000000   0.00000000   0.00000000   0.00000000   0.00000000   0.00000000
  6.64   0.00000000   0.00000000   0.00000000   0.00000000   0.00000000   0.00000000   0.00000000
  6.66   0.00000000   0.00000000   0.00000000   0.00000000   0.00000000   0.00000000   0.00000000
  6.68   0.00000000   0.00000000   0.00000000   0.00000000   0.00000000   0.00000000   0.00000000
  6.70   0.00000000   0.00000000   0.00000000   0.00000000   0.00000000   0.00000000   0.00000000
  6.72   0.00000000   0.00000000   0.00000000   0.00000000   0.00000000   0.00000000   0.00000000
  6.74   0.00000000   0.00000000   0.00000000   0.00000000   0.00000000   0.00000000   0.00000000
  6.76   0.00000000   0.00000000   0.00000000   0.00000000   0.00000000   0.00000000   0.00000000
  6.78   0.00000000   0.00000000   0.00000000   0.00000000   0.00000000   0.00000000   0.00000000
  6.80   0.00000000   0.00000000   0.00000000   0.00000000   0.00000000   0.00000000   0.00000000
  6.82   0.00000000   0.00000000   0.00000000   0.00000000   0.00000000   0.00000000   0.00000000
  6.84   0.00000000   0.00000000   0.00000000   0.00000000   0.00000000   0.00000000   0.00000000
  6.86   0.00000000   0.00000000   0.00000000   0.00000000   0.00000000   0.00000000   0.00000000
  6.88   0.00000000   0.00000000   0.00000000   0.00000000   0.00000000   0.00000000   0.00000000
  6.90   0.00000000   0.00000000   0.00000000   0.00000000   0.00000000   0.00000000   0.00000000
  6.92   0.00000000   0.00000000   0.00000000   0.00000000   0.00000000   0.00000000   0.00000000
  6.94   0.00000000   0.00000000   0.00000000   0.00000000   0.00000000   0.00000000   0.00000000
  6.96   0.00000000   0.00000000   0.00000000   0.00000000   0.00000000   0.00000000   0.00000000
  6.98   0.00000000   0.00000000   0.00000000   0.00000000   0.00000000   0.00000000   0.00000000
  7.00   0.00000000   0.00000000   0.00000000   0.00000000   0.00000000   0.00000000   0.00000000
  7.02   0.00000000   0.00000000   0.00000000   0.00000000   0.00000000   0.00000000   0.00000000
  7.04   0.00000000   0.00000000   0.00000000   0.00000000   0.00000000   0.00000000   0.00000000
  7.06   0.00000000   0.00000000   0.00000000   0.00000000   0.00000000   0.00000000   0.00000000
  7.08   0.00000000   0.00000000   0.00000000   0.00000000   0.00000000   0.00000000   0.00000000
  7.10   0.00000000   0.00000000   0.00000000   0.00000000   0.00000000   0.00000000   0.00000000
  7.12   0.00000000   0.00000000   0.00000000   0.00000000   0.00000000   0.00000000   0.00000000
  7.14   0.00000000   0.00000000   0.00000000   0.00000000   0.00000000   0.00000000   0.00000000
  7.16   0.00000000   0.00000000   0.00000000   0.00000000   0.00000000   0.00000000   0.00000000
  7.18   0.00000000   0.00000000   0.00000000   0.00000000   0.00000000   0.00000000   0.00000000
  7.20   0.00000000   0.00000000   0.00000000   0.00000000   0.00000000   0.00000000   0.00000000
  7.22   0.00000000   0.00000000   0.00000000   0.00000000   0.00000000   0.00000000   0.00000000
  7.24   0.00000000   0.00000000   0.00000000   0.00000000   0.00000000   0.00000000   0.00000000
  7.26   0.00000000   0.00000000   0.00000000   0.00000000   0.00000000   0.00000000   0.00000000
  7.28   0.00000000   0.00000000   0.00000000   0.00000000   0.00000000   0.00000000   0.00000000
  7.30   0.00000000   0.00000000   0.00000000   0.00000000   0.00000000   0.00000000   0.00000000
  7.32   0.00000000   0.00000000   0.00000000   0.00000000   0.00000000   0.00000000   0.00000000
  7.34   0.00000000   0.00000000   0.00000000   0.00000000   0.00000000   0.00000000   0.00000000
  7.36   0.00000000   0.00000000   0.00000000   0.00000000   0.00000000   0.00000000   0.00000000
  7.38   0.00000000   0.00000000   0.00000000   0.00000000   0.00000000   0.00000000   0.00000000
  7.40   0.00000000   0.00000000   0.00000000   0.00000000   0.00000000   0.00000000   0.00000000
  7.42   0.00000000   0.00000000   0.00000000   0.00000000   0.00000000   0.00000000   0.00000000
  7.44   0.00000000   0.00000000   0.00000000   0.00000000   0.00000000   0.00000000   0.00000000
  7.46   0.00000000   0.00000000   0.00000000   0.00000000   0.00000000   0.00000000   0.00000000
  7.48   0.00000000   0.00000000   0.00000000   0.00000000   0.00000000   0.00000000   0.00000000
  7.50   0.00000000   0.00000000   0.00000000   0.00000000   0.00000000   0.00000000   0.00000000
  7.52   0.00000000   0.00000000   0.00000000   0.00000000   0.00000000   0.00000000   0.00000000
  7.54   0.00000000   0.00000000   0.00000000   0.00000000   0.00000000   0.00000000   0.00000000
  7.56   0.00000000   0.00000000   0.00000000   0.00000000   0.00000000   0.00000000   0.00000000
  7.58   0.00000000   0.00000000   0.00000000   0.00000000   0.00000000   0.00000000   0.00000000
  7.60   0.00000000   0.00000000   0.00000000   0.00000000   0.00000000   0.00000000   0.00000000
  7.62   0.00000000   0.00000000   0.00000000   0.00000000   0.00000000   0.00000000   0.00000000
  7.64   0.00000000   0.00000000   0.00000000   0.00000000   0.00000000   0.00000000   0.00000000
  7.66   0.00000000   0.00000000   0.00000000   0.00000000   0.00000000   0.00000000   0.00000000
  7.68   0.00000000   0.00000000   0.00000000   0.00000000   0.00000000   0.00000000   0.00000000
  7.70   0.00000000   0.00000000   0.00000000   0.00000000   0.00000000   0.00000000   0.00000000
  7.72   0.00000000   0.00000000   0.00000000   0.00000000   0.00000000   0.00000000   0.00000000
  7.74   0.00000000   0.00000000   0.00000000   0.00000000   0.00000000   0.00000000   0.00000000
  7.76   0.00000000   0.00000000   0.00000000   0.00000000   0.00000000   0.00000000   0.00000000
  7.78   0.00000000   0.00000000   0.00000000   0.00000000   0.00000000   0.00000000   0.00000000
  7.80   0.00000000   0.00000000   0.00000000   0.00000000   0.00000000   0.00000000   0.00000000
  7.82   0.00000000   0.00000000   0.00000000   0.00000000   0.00000000   0.00000000   0.00000000
  7.84   0.00000000   0.00000000   0.00000000   0.00000000   0.00000000   0.00000000   0.00000000
  7.86   0.00000000   0.00000000   0.00000000   0.00000000   0.00000000   0.00000000   0.00000000
  7.88   0.00000000   0.00000000   0.00000000   0.00000000   0.00000000   0.00000000   0.00000000
  7.90   0.00000000   0.00000000   0.00000000   0.00000000   0.00000000   0.00000000   0.00000000
  7.92   0.00000000   0.00000000   0.00000000   0.00000000   0.00000000   0.00000000   0.00000000
  7.94   0.00000000   0.00000000   0.00000000   0.00000000   0.00000000   0.00000000   0.00000000
  7.96   0.00000000   0.00000000   0.00000000   0.00000000   0.00000000   0.00000000   0.00000000
  7.98   0.00000000   0.00000000   0.00000000   0.00000000   0.00000000   0.00000000   0.00000000
  8.00   0.00000000   0.00000000   0.00000000   0.00000000   0.00000000   0.00000000   0.00000000
