# Supplementary material for: DeerLab: a comprehensive software package for analyzing dipolar electron paramagnetic resonance spectroscopy data
Source: Magn Reson (Gott). 2020 Oct 1;1(2):209–24. doi: 10.5194/mr-1-209-2020 (PMC8462493; doi:10.5194/mr-1-209-2020)
Supplement: All DeerLab (version 0.10.0) scripts employed for generating the figures in this work are available in the Supplement. The supplement related to this article is available online at: https://doi.org/10.5194/mr-1-209-2020-supplement. [file mr-1-209-supplement.zip › scripts/data/figure4_Vdata.txt]

    t1           V1           B1     t2           V2           B2     t3           V3           B3     t4           V4           B4
 -0.50   0.81957495   0.95599748  -0.50   0.81957495   0.95599748  -0.50   0.81957495   0.95599748  -0.50   0.81957495   0.95599748
 -0.47   0.84285402   0.95844656  -0.49   0.83509955   0.95706278  -0.49   0.83235535   0.95657317  -0.50   0.83106465   0.95634285
 -0.44   0.84644677   0.96090191  -0.48   0.83095061   0.95812927  -0.49   0.82545800   0.95714921  -0.49   0.82287488   0.95668835
 -0.41   0.85824690   0.96336356  -0.46   0.83509527   0.95919694  -0.48   0.82685531   0.95772559  -0.49   0.82297881   0.95703397
 -0.39   0.87308971   0.96583150  -0.45   0.84244623   0.96026581  -0.47   0.83146541   0.95830232  -0.48   0.82629535   0.95737972
 -0.36   0.88772241   0.96830578  -0.44   0.84983113   0.96133586  -0.47   0.83612153   0.95887940  -0.48   0.82965850   0.95772559
 -0.33   0.90065810   0.97078639  -0.43   0.85584554   0.96240711  -0.46   0.83942498   0.95945683  -0.48   0.83167038   0.95807159
 -0.30   0.91693312   0.97327335  -0.41   0.86560909   0.96347955  -0.45   0.84650125   0.96003460  -0.47   0.83745729   0.95841771
 -0.27   0.92687570   0.97576669  -0.40   0.86953296   0.96455319  -0.45   0.84776750   0.96061272  -0.47   0.83743721   0.95876396
 -0.24   0.94225259   0.97826641  -0.39   0.87946525   0.96562802  -0.44   0.85507789   0.96119119  -0.46   0.84346514   0.95911033
 -0.22   0.94533158   0.98077254  -0.38   0.87775212   0.96670405  -0.43   0.85078476   0.96177001  -0.46   0.83789426   0.95945683
 -0.19   0.96376398   0.98328508  -0.36   0.89211902   0.96778128  -0.43   0.86261979   0.96234917  -0.46   0.84845713   0.95980345
 -0.16   0.96065559   0.98580407  -0.35   0.88574040   0.96885971  -0.42   0.85376371   0.96292869  -0.45   0.83833531   0.96015020
 -0.13   0.98113159   0.98832950  -0.34   0.90380332   0.96993935  -0.41   0.86940989   0.96350855  -0.45   0.85272308   0.96049707
 -0.10   0.98232699   0.99086141  -0.33   0.90349683   0.97102018  -0.41   0.86675372   0.96408877  -0.44   0.84881671   0.96084407
 -0.07   0.99046038   0.99339980  -0.31   0.91108468   0.97210222  -0.40   0.87206529   0.96466933  -0.44   0.85288717   0.96119119
 -0.05   0.98424052   0.99594470  -0.30   0.90531100   0.97318547  -0.39   0.86409504   0.96525024  -0.44   0.84368581   0.96153844
 -0.02   0.99166669   0.99849612  -0.29   0.91420002   0.97426992  -0.39   0.87087346   0.96583150  -0.43   0.84924402   0.96188581
  0.01   1.00498464   0.99894704  -0.28   0.93211819   0.97535558  -0.38   0.88677322   0.96641312  -0.43   0.86393540   0.96223331
  0.04   1.00584636   0.99639448  -0.26   0.94161541   0.97644245  -0.37   0.89435034   0.96699508  -0.42   0.87031687   0.96258094
  0.07   0.98909957   0.99384843  -0.25   0.93450350   0.97753053  -0.37   0.88542268   0.96757739  -0.42   0.86020723   0.96292869
  0.10   0.98788087   0.99130889  -0.24   0.94388158   0.97861983  -0.36   0.89309527   0.96816005  -0.42   0.86671242   0.96327657
  0.13   0.98717318   0.98877584  -0.23   0.95468460   0.97971033  -0.35   0.90230884   0.96874307  -0.41   0.87477411   0.96362457
  0.15   0.97928025   0.98624926  -0.22   0.95915860   0.98080206  -0.35   0.90531501   0.96932643  -0.41   0.87664485   0.96397270
  0.18   0.95149246   0.98372914  -0.20   0.94452733   0.98189500  -0.34   0.88934299   0.96991015  -0.40   0.85955479   0.96432095
  0.21   0.94608115   0.98121546  -0.19   0.95298772   0.98298916  -0.33   0.89659494   0.97049422  -0.40   0.86570700   0.96466933
  0.24   0.93893369   0.97870820  -0.18   0.96034603   0.98408453  -0.33   0.90288214   0.97107864  -0.40   0.87091372   0.96501784
  0.27   0.93726260   0.97620735  -0.17   0.97372823   0.98518113  -0.32   0.91533533   0.97166341  -0.39   0.88230660   0.96536647
  0.30   0.91100241   0.97371289  -0.15   0.96297817   0.98627895  -0.31   0.90380289   0.97224854  -0.39   0.86973497   0.96571522
  0.32   0.90427479   0.97122480  -0.14   0.97212403   0.98737799  -0.31   0.91231728   0.97283401  -0.38   0.87723220   0.96606411
  0.35   0.89964422   0.96874307  -0.13   0.98363535   0.98847826  -0.30   0.92335199   0.97341984  -0.38   0.88727271   0.96641312
  0.38   0.88020058   0.96626768  -0.12   0.98050693   0.98957975  -0.29   0.91990550   0.97400602  -0.38   0.88285590   0.96676225
  0.41   0.86878655   0.96379862  -0.10   0.98548745   0.99068248  -0.29   0.92472984   0.97459256  -0.37   0.88673471   0.96711151
  0.44   0.85113866   0.96133586  -0.09   0.98422180   0.99178643  -0.28   0.92347294   0.97517944  -0.37   0.88455796   0.96746090
  0.47   0.84322717   0.95887940  -0.08   0.99259193   0.99289161  -0.27   0.93201941   0.97576669  -0.36   0.89221119   0.96781041
  0.49   0.83023076   0.95642922  -0.07   0.99569261   0.99399802  -0.27   0.93546637   0.97635428  -0.36   0.89479237   0.96816005
  0.52   0.80914721   0.95398529  -0.05   0.99044287   0.99510566  -0.26   0.93073480   0.97694223  -0.36   0.88922340   0.96850982
  0.55   0.80754550   0.95154761  -0.04   1.00433889   0.99621454  -0.25   0.94532247   0.97753053  -0.35   0.90300290   0.96885971
  0.58   0.78789081   0.94911616  -0.03   0.99977945   0.99732466  -0.25   0.94162937   0.97811919  -0.35   0.89853172   0.96920973
  0.61   0.76837984   0.94669093  -0.02   0.99490172   0.99843601  -0.24   0.93779349   0.97870820  -0.34   0.89394870   0.96955988
  0.64   0.76203981   0.94427189  -0.01   1.00268051   0.99954860  -0.23   0.94679006   0.97929757  -0.34   0.90222991   0.96991015
  0.67   0.74362963   0.94185903   0.01   0.99650515   0.99933801  -0.23   0.94333280   0.97988729  -0.34   0.89808988   0.97026055
  0.69   0.73352868   0.93945234   0.02   0.99713923   0.99822566  -0.22   0.94776270   0.98047736  -0.33   0.90187042   0.97061108
  0.72   0.72585934   0.93705179   0.03   0.99957862   0.99711454  -0.21   0.95417041   0.98106780  -0.33   0.90766296   0.97096173
  0.75   0.70597234   0.93465738   0.04   0.98915133   0.99600466  -0.21   0.94788132   0.98165858  -0.32   0.90079367   0.97131251
  0.78   0.69883446   0.93226909   0.06   0.99080785   0.99489601  -0.20   0.95384289   0.98224973  -0.32   0.90621078   0.97166341
  0.81   0.68420418   0.92988691   0.07   0.98429637   0.99378860  -0.19   0.95179994   0.98284123  -0.32   0.90365983   0.97201444
  0.84   0.67689508   0.92751080   0.08   0.98442571   0.99268242  -0.19   0.95655753   0.98343308  -0.31   0.90794661   0.97236560
  0.86   0.67594114   0.92514077   0.09   0.99023008   0.99157748  -0.18   0.96714573   0.98402529  -0.31   0.91810190   0.97271689
  0.89   0.65447765   0.92277680   0.11   0.97484943   0.99047376  -0.17   0.95670003   0.98461786  -0.30   0.90726185   0.97306830
  0.92   0.65087777   0.92041887   0.12   0.97666541   0.98937127  -0.17   0.96359727   0.98521079  -0.30   0.91380398   0.97341984
  0.95   0.64568444   0.91806696   0.13   0.97623279   0.98827001  -0.16   0.96838706   0.98580407  -0.30   0.91827855   0.97377151
  0.98   0.63062119   0.91572106   0.14   0.96528966   0.98716997  -0.15   0.96280207   0.98639771  -0.29   0.91241881   0.97412330
  1.01   0.63261696   0.91338116   0.16   0.97078175   0.98607116  -0.15   0.97378228   0.98699170  -0.29   0.92316536   0.97447522
  1.04   0.61409184   0.91104723   0.17   0.95514772   0.98497357  -0.14   0.96376033   0.98758606  -0.28   0.91295140   0.97482727
  1.06   0.61945260   0.90871927   0.18   0.96281421   0.98387721  -0.13   0.97715658   0.98818077  -0.28   0.92619783   0.97517944
  1.09   0.61481115   0.90639726   0.19   0.95991394   0.98278206  -0.13   0.98009723   0.98877584  -0.28   0.92903138   0.97553175
  1.12   0.60051896   0.90408118   0.21   0.94681979   0.98168813  -0.12   0.97294841   0.98937127  -0.27   0.92181866   0.97588418
  1.15   0.59954566   0.90177102   0.22   0.94652312   0.98059542  -0.11   0.97869454   0.98996706  -0.27   0.92754456   0.97623673
  1.18   0.60046345   0.89946676   0.23   0.94761796   0.97950393  -0.11   0.98592251   0.99056320  -0.26   0.93479642   0.97658942
  1.21   0.59153695   0.89716839   0.24   0.93839069   0.97841365  -0.10   0.98291140   0.99115971  -0.26   0.93185371   0.97694223
  1.23   0.57922475   0.89487590   0.25   0.92532143   0.97732459  -0.09   0.97613390   0.99175657  -0.26   0.92518951   0.97729517
  1.26   0.58538577   0.89258926   0.27   0.93029034   0.97623673  -0.09   0.98746261   0.99235380  -0.25   0.93667677   0.97764824
  1.29   0.58319574   0.89030846   0.28   0.92649405   0.97515009  -0.08   0.99008648   0.99295138  -0.25   0.93950478   0.97800143
  1.32   0.57887697   0.88803349   0.29   0.92017540   0.97406466  -0.07   0.99024062   0.99354932  -0.24   0.93990892   0.97835475
  1.35   0.57790306   0.88576434   0.30   0.91682817   0.97298044  -0.07   0.99341101   0.99414763  -0.24   0.94337545   0.97870820
  1.38   0.57519902   0.88350098   0.32   0.91139722   0.97189742  -0.06   0.99453466   0.99474629  -0.24   0.94484161   0.97906178
  1.40   0.57737077   0.88124341   0.33   0.91050800   0.97081561  -0.05   1.00022919   0.99534531  -0.23   0.95092522   0.97941548
  1.43   0.56293289   0.87899160   0.34   0.89269441   0.96973500  -0.05   0.98902064   0.99594470  -0.23   0.94015248   0.97976932
  1.46   0.55713465   0.87674555   0.35   0.88322483   0.96865559  -0.04   0.98616957   0.99654445  -0.22   0.93778410   0.98012328
  1.49   0.56897725   0.87450524   0.37   0.89111942   0.96757739  -0.03   1.00068835   0.99714455  -0.22   0.95283256   0.98047736
  1.52   0.56145717   0.87227066   0.38   0.87939348   0.96650039  -0.03   0.99558459   0.99774502  -0.22   0.94830553   0.98083158
  1.55   0.55546946   0.87004178   0.39   0.86896086   0.96542458  -0.02   0.99176448   0.99834585  -0.21   0.94510926   0.98118593
  1.58   0.56642888   0.86781860   0.40   0.87525501   0.96434998  -0.01   1.00465398   0.99894704  -0.21   0.95866969   0.98154040
  1.60   0.55695237   0.86560110   0.42   0.86091151   0.96327657  -0.01   0.99688123   0.99954860  -0.20   0.95161496   0.98189500
  1.63   0.56342279   0.86338926   0.43   0.86233183   0.96220435   0.00   1.00453944   0.99984951  -0.20   0.96033922   0.98224973
  1.66   0.55996941   0.86118308   0.44   0.85366371   0.96113333   0.01   1.00116730   0.99924777  -0.19   0.95898300   0.98260458
  1.69   0.56498041   0.85898254   0.45   0.85331371   0.96006350   0.02   1.00606764   0.99864640  -0.19   0.96594579   0.98295957
  1.72   0.55924646   0.85678761   0.47   0.84209072   0.95899486   0.02   1.00004283   0.99804539  -0.19   0.96202956   0.98331468
  1.75   0.55990561   0.85459830   0.48   0.83715074   0.95792741   0.03   1.00024249   0.99744474  -0.18   0.96438353   0.98366992
  1.77   0.55299338   0.85241458   0.49   0.82454698   0.95686115   0.04   0.99271373   0.99684445  -0.18   0.95905434   0.98402529
  1.80   0.55294058   0.85023644   0.50   0.81872755   0.95579607   0.04   0.99189872   0.99624453  -0.17   0.96048369   0.98438079
  1.83   0.56433143   0.84806387   0.51   0.82429349   0.95473218   0.05   1.00239283   0.99564496  -0.17   0.97326644   0.98473642
  1.86   0.55403064   0.84589684   0.53   0.80812585   0.95366948   0.06   0.99107164   0.99504576  -0.17   0.96427762   0.98509217
  1.89   0.55669489   0.84373536   0.54   0.80489697   0.95260796   0.06   0.99260231   0.99444691  -0.16   0.96818380   0.98544806
  1.92   0.54732142   0.84157940   0.55   0.78961909   0.95154761   0.07   0.98199213   0.99384843  -0.16   0.95999167   0.98580407
  1.94   0.55896113   0.83942895   0.56   0.79535737   0.95048845   0.08   0.99230157   0.99325031  -0.15   0.97276107   0.98616021
  1.97   0.55533848   0.83728399   0.58   0.78584965   0.94943047   0.08   0.98726404   0.99265254  -0.15   0.97022474   0.98651648
  2.00   0.55837348   0.83514451   0.59   0.78302848   0.94837367   0.09   0.98880793   0.99205514  -0.15   0.97431038   0.98687288
  2.03   0.55494597   0.83301050   0.60   0.77378532   0.94731804   0.10   0.98382083   0.99145810  -0.14   0.97190484   0.98722940
  2.06   0.55067408   0.83088194   0.61   0.76374893   0.94626359   0.10   0.97792789   0.99086141  -0.14   0.96863252   0.98758606
  2.09   0.56522803   0.82875883   0.63   0.77259925   0.94521031   0.11   0.99080571   0.99026509  -0.13   0.98416925   0.98794284
  2.12   0.55747915   0.82664113   0.64   0.75921631   0.94415820   0.12   0.98133127   0.98966912  -0.13   0.97739121   0.98829976
  2.14   0.54583704   0.82452885   0.65   0.74201749   0.94310727   0.12   0.96791916   0.98907351  -0.13   0.96671215   0.98865680
  2.17   0.55783075   0.82242197   0.66   0.74853867   0.94205750   0.13   0.97810277   0.98847826  -0.12   0.97966459   0.98901397
  2.20   0.55374492   0.82032047   0.68   0.73907045   0.94100891   0.14   0.97217042   0.98788337  -0.12   0.97653599   0.98937127
  2.23   0.55692072   0.81822434   0.69   0.73695909   0.93996148   0.14   0.97346642   0.98728884  -0.11   0.98066975   0.98972870
  2.26   0.56464494   0.81613356   0.70   0.73949570   0.93891521   0.15   0.97928017   0.98669466  -0.11   0.98935432   0.99008626
  2.29   0.55461494   0.81404813   0.71   0.72438125   0.93787011   0.16   0.96731118   0.98610084  -0.11   0.98028830   0.99044395
  2.31   0.56560224   0.81196803   0.73   0.73039021   0.93682618   0.16   0.97633272   0.98550738  -0.10   0.99224394   0.99080176
  2.34   0.55864793   0.80989324   0.74   0.71856605   0.93578340   0.17   0.96738730   0.98491428  -0.10   0.98626280   0.99115971
  2.37   0.55092747   0.80782375   0.75   0.70608617   0.93474179   0.18   0.95765161   0.98432153  -0.09   0.97952052   0.99151778
  2.40   0.56662064   0.80575956   0.76   0.71713184   0.93370133   0.18   0.97130643   0.98372914  -0.09   0.99619688   0.99187599
  2.43   0.55965883   0.80370063   0.77   0.70563562   0.93266204   0.19   0.96228406   0.98313711  -0.09   0.99022311   0.99223432
  2.46   0.55967520   0.80164697   0.79   0.70123161   0.93162390   0.20   0.96021855   0.98254543  -0.08   0.99123221   0.99259279
  2.48   0.54841520   0.79959855   0.80   0.68566600   0.93058692   0.20   0.94685627   0.98195411  -0.08   0.98096945   0.99295138
  2.51   0.56029832   0.79755537   0.81   0.69335891   0.92955109   0.21   0.95661769   0.98136315  -0.07   0.99385421   0.99331010
  2.54   0.55863008   0.79551741   0.82   0.68761643   0.92851641   0.22   0.95280945   0.98077254  -0.07   0.99319201   0.99366896
  2.57   0.55053697   0.79348466   0.84   0.67556561   0.92748289   0.22   0.94255934   0.98018228  -0.07   0.98610952   0.99402794
  2.60   0.55918868   0.79145710   0.85   0.68037670   0.92645051   0.23   0.94903850   0.97959238  -0.06   0.99577675   0.99438705
  2.63   0.55741991   0.78943473   0.86   0.67488501   0.92541929   0.24   0.94508331   0.97900284  -0.06   0.99502892   0.99474629
  2.66   0.55695118   0.78741752   0.87   0.67081173   0.92438921   0.24   0.94241619   0.97841365  -0.05   0.99558729   0.99510566
  2.68   0.55745689   0.78540546   0.89   0.66783202   0.92336028   0.25   0.94071364   0.97782482  -0.05   0.99712717   0.99546516
  2.71   0.54987467   0.78339855   0.90   0.65688430   0.92233249   0.26   0.93091558   0.97723634  -0.05   0.99058734   0.99582479
  2.74   0.54631941   0.78139676   0.91   0.65008435   0.92130585   0.26   0.92513939   0.97664821  -0.04   0.98808396   0.99618455
  2.77   0.54879683   0.77940009   0.92   0.64943876   0.92028035   0.27   0.92539339   0.97606044  -0.04   0.99162418   0.99654445
  2.80   0.54449793   0.77740852   0.94   0.64213945   0.91925600   0.28   0.91887135   0.97547302  -0.03   0.98840056   0.99690447
  2.83   0.54957032   0.77542204   0.95   0.64433495   0.91823278   0.28   0.92172371   0.97488596  -0.03   0.99456232   0.99726462
  2.85   0.55542590   0.77344064   0.96   0.64743802   0.91721070   0.29   0.92536523   0.97429925  -0.03   1.00152303   0.99762490
  2.88   0.55084097   0.77146430   0.97   0.64022571   0.91618976   0.30   0.91857507   0.97371289  -0.02   0.99806064   0.99798531
  2.91   0.55138679   0.76949301   0.98   0.63826997   0.91516996   0.30   0.91692731   0.97312688  -0.02   0.99974803   0.99834585
  2.94   0.55315927   0.76752676   1.00   0.63766726   0.91415129   0.31   0.91652064   0.97254123  -0.01   1.00268265   0.99870652
  2.97   0.54410046   0.76556553   1.01   0.62635993   0.91313375   0.32   0.90529971   0.97195593  -0.01   0.99480794   0.99906732
  3.00   0.54578458   0.76360931   1.02   0.62592240   0.91211735   0.32   0.90484120   0.97137098  -0.01   0.99769939   0.99942826
  3.03   0.54812517   0.76165809   1.03   0.62626812   0.91110208   0.33   0.90506094   0.97078639  -0.00   1.00127160   0.99978932
  3.05   0.55258230   0.75971186   1.05   0.62885685   0.91008794   0.34   0.90742109   0.97020214   0.00   1.00668452   0.99984951
  3.08   0.54564022   0.75777060   1.06   0.62017228   0.90907493   0.34   0.89840772   0.96961825   0.01   1.00030265   0.99948843
  3.11   0.53275337   0.75583430   1.07   0.60566800   0.90806304   0.35   0.88347686   0.96903471   0.01   0.98800228   0.99912747
  3.14   0.54646241   0.75390295   1.08   0.61788360   0.90705229   0.36   0.89517053   0.96845152   0.01   1.00232426   0.99876665
  3.17   0.53623405   0.75197653   1.10   0.60628440   0.90604265   0.36   0.88295651   0.96786868   0.02   0.99273526   0.99840595
  3.20   0.54611949   0.75005503   1.11   0.61492000   0.90503414   0.37   0.89088685   0.96728619   0.02   1.00328619   0.99804539
  3.22   0.53769994   0.74813845   1.12   0.60536974   0.90402676   0.38   0.88054333   0.96670405   0.03   0.99555771   0.99768496
  3.25   0.54584681   0.74622676   1.13   0.61250294   0.90302049   0.38   0.88679772   0.96612227   0.03   1.00442047   0.99732466
  3.28   0.54049120   0.74431996   1.15   0.60624839   0.90201535   0.39   0.87958123   0.96554083   0.03   0.99980460   0.99696448
  3.31   0.53634653   0.74241803   1.16   0.60131704   0.90101132   0.40   0.87360723   0.96495974   0.04   0.99642236   0.99660444
  3.34   0.52921061   0.74052096   1.17   0.59350402   0.90000841   0.40   0.86467326   0.96437900   0.04   0.99007023   0.99624453
  3.37   0.52859508   0.73862874   1.18   0.59231820   0.89900662   0.41   0.86229056   0.96379862   0.05   0.99025836   0.99588475
  3.39   0.52058473   0.73674135   1.20   0.58384144   0.89800594   0.42   0.85254336   0.96321858   0.05   0.98306995   0.99552509
  3.42   0.51747767   0.73485879   1.21   0.58036886   0.89700638   0.42   0.84772911   0.96263889   0.05   0.98080140   0.99516557
  3.45   0.51960216   0.73298103   1.22   0.58222567   0.89600793   0.43   0.84817534   0.96205955   0.06   0.98377921   0.99480618
  3.48   0.52169996   0.73110808   1.23   0.58415049   0.89501059   0.44   0.84862295   0.96148056   0.06   0.98674327   0.99444691
  3.51   0.52628479   0.72923991   1.24   0.58865395   0.89401436   0.44   0.85158480   0.96090191   0.07   0.99220546   0.99408778
  3.54   0.52461606   0.72737651   1.26   0.58699231   0.89301924   0.45   0.84831942   0.96032362   0.07   0.99142331   0.99372878
  3.57   0.51752626   0.72551788   1.27   0.57999493   0.89202522   0.46   0.83965833   0.95974567   0.07   0.98522740   0.99336990
  3.59   0.51485411   0.72366399   1.28   0.57749745   0.89103232   0.46   0.83543934   0.95916807   0.08   0.98345459   0.99301116
  3.62   0.52477799   0.72181484   1.29   0.58767517   0.89004052   0.47   0.84383990   0.95859082   0.08   0.99428139   0.99265254
  3.65   0.51751851   0.71997042   1.31   0.58074572   0.88904982   0.48   0.83507973   0.95801391   0.09   0.98792663   0.99229406
  3.68   0.51286085   0.71813071   1.32   0.57649130   0.88806022   0.48   0.82894311   0.95743736   0.09   0.98417371   0.99193570
  3.71   0.51087245   0.71629570   1.33   0.57497645   0.88707173   0.49   0.82549660   0.95686115   0.09   0.98308831   0.99157748
  3.74   0.51372894   0.71446538   1.34   0.57837395   0.88608434   0.50   0.82691501   0.95628528   0.10   0.98684439   0.99121938
  3.76   0.50089432   0.71263974   1.36   0.56614501   0.88509804   0.50   0.81266153   0.95570977   0.10   0.97490432   0.99086141
  3.79   0.50888718   0.71081876   1.37   0.57480547   0.88411285   0.51   0.81925394   0.95513460   0.11   0.98378507   0.99050357
  3.82   0.50880277   0.70900243   1.38   0.57544791   0.88312875   0.52   0.81778674   0.95455977   0.11   0.98458037   0.99014586
  3.85   0.51136018   0.70719075   1.39   0.57878879   0.88214574   0.52   0.81897828   0.95398529   0.11   0.98800779   0.98978828
  3.88   0.49900705   0.70538369   1.41   0.56727312   0.88116383   0.53   0.80527545   0.95341116   0.12   0.97651349   0.98943083
  3.91   0.50031491   0.70358126   1.42   0.56946988   0.88018302   0.54   0.80524907   0.95283737   0.12   0.97866755   0.98907351
  3.93   0.50255433   0.70178342   1.43   0.57264712   0.87920329   0.54   0.80616897   0.95226393   0.13   0.98173915   0.98871632
  3.96   0.50515153   0.69999019   1.44   0.57622855   0.87822466   0.55   0.80746067   0.95169083   0.13   0.98515310   0.98835925
  3.99   0.48741265   0.69820153   1.46   0.55951782   0.87724711   0.56   0.78842958   0.95111808   0.13   0.96821417   0.98800232
  4.02   0.48377782   0.69641745   1.47   0.55695261   0.87627066   0.56   0.78351511   0.95054568   0.14   0.96536115   0.98764551
  4.05   0.48856053   0.69463792   1.48   0.56284393   0.87529529   0.57   0.78702999   0.94997361   0.14   0.97090616   0.98728884
  4.08   0.48884012   0.69286294   1.49   0.56426866   0.87432100   0.58   0.78605279   0.94940189   0.15   0.97192719   0.98693229
  4.11   0.48957603   0.69109250   1.50   0.56618381   0.87334780   0.58   0.78554219   0.94883052   0.15   0.97338238   0.98657587
  4.13   0.48647096   0.68932658   1.52   0.56428963   0.87237568   0.59   0.78120008   0.94825949   0.15   0.97097308   0.98621958
  4.16   0.48051707   0.68756517   1.53   0.55957583   0.87140465   0.60   0.77401781   0.94768880   0.16   0.96569012   0.98586342
  4.19   0.48570440   0.68580826   1.54   0.56602999   0.87043470   0.60   0.77798455   0.94711846   0.16   0.97152220   0.98550738
  4.22   0.48060521   0.68405585   1.55   0.56222194   0.86946582   0.61   0.77167172   0.94654846   0.17   0.96704029   0.98515148
  4.25   0.47609265   0.68230791   1.57   0.55902234   0.86849803   0.62   0.76595157   0.94597880   0.17   0.96311618   0.98479570
  4.28   0.47677169   0.68056443   1.58   0.56103375   0.86753131   0.62   0.76542817   0.94540949   0.17   0.96435355   0.98444005
  4.30   0.48104969   0.67882542   1.59   0.56666107   0.86656566   0.63   0.76850796   0.94484052   0.18   0.96915845   0.98408453
  4.33   0.47523237   0.67709084   1.60   0.56220757   0.86560110   0.64   0.76149574   0.94427189   0.18   0.96383530   0.98372914
  4.36   0.46878090   0.67536070   1.62   0.55713201   0.86463760   0.64   0.75385173   0.94370360   0.19   0.95784400   0.98337388
  4.39   0.45975403   0.67363498   1.63   0.54949071   0.86367518   0.65   0.74363372   0.94313566   0.19   0.94924201   0.98301874
  4.42   0.46597011   0.67191367   1.64   0.55709964   0.86271383   0.66   0.74865914   0.94256805   0.19   0.95584647   0.98266374
  4.45   0.46658067   0.67019675   1.65   0.55910797   0.86175355   0.66   0.74807857   0.94200079   0.20   0.95680770   0.98230886
  4.47   0.46169045   0.66848423   1.67   0.55561810   0.86079434   0.67   0.74199584   0.94143387   0.20   0.95222928   0.98195411
  4.50   0.46471400   0.66677608   1.68   0.56004228   0.85983620   0.68   0.74382459   0.94086729   0.21   0.95552460   0.98159949
  4.53   0.45479108   0.66507229   1.69   0.55151805   0.85887912   0.68   0.73270370   0.94030105   0.21   0.94583238   0.98124500
  4.56   0.45715411   0.66337286   1.70   0.55527563   0.85792311   0.69   0.73386474   0.93973516   0.21   0.94838399   0.98089063
  4.59   0.46021787   0.66167777   1.72   0.55972768   0.85696816   0.70   0.73572170   0.93916960   0.22   0.95159326   0.98053639
  4.62   0.44729794   0.65998702   1.73   0.54818772   0.85601427   0.70   0.72158941   0.93860438   0.22   0.93877488   0.98018228
  4.65   0.45678406   0.65830058   1.74   0.55904353   0.85506145   0.71   0.72985690   0.93803951   0.23   0.94831779   0.97982830
  4.67   0.45343085   0.65661845   1.75   0.55704784   0.85410969   0.72   0.72527816   0.93747497   0.23   0.94497588   0.97947445
  4.70   0.45918887   0.65494062   1.76   0.56414942   0.85315899   0.72   0.72980317   0.93691078   0.23   0.95069905   0.97912072
  4.73   0.44687666   0.65326708   1.78   0.55316513   0.85220934   0.73   0.71625001   0.93634692   0.24   0.93830533   0.97876712
  4.76   0.43956008   0.65159781   1.79   0.54715923   0.85126075   0.74   0.70768410   0.93578340   0.24   0.93086013   0.97841365
  4.79   0.45103140   0.64993281   1.80   0.55992256   0.85031322   0.74   0.71789743   0.93522022   0.25   0.94215541   0.97806031
  4.82   0.45150374   0.64827207   1.81   0.56166691   0.84936674   0.75   0.71710289   0.93465738   0.25   0.94240407   0.97770709
  4.84   0.44847233   0.64661556   1.83   0.55988628   0.84842132   0.76   0.71279558   0.93409488   0.25   0.93910125   0.97735400
  4.87   0.45176114   0.64496329   1.84   0.56440359   0.84747695   0.76   0.71479947   0.93353272   0.26   0.94207097   0.97700104
  4.90   0.43484035   0.64331525   1.85   0.54868811   0.84653363   0.77   0.69658486   0.93297090   0.26   0.92478357   0.97664821
  4.93   0.43532642   0.64167141   1.86   0.55035548   0.84559136   0.78   0.69576837   0.93240941   0.27   0.92485579   0.97629551
  4.96   0.44214557   0.64003177   1.88   0.55833133   0.84465014   0.78   0.70127660   0.93184826   0.27   0.93121430   0.97594293
  4.99   0.44490111   0.63839633   1.89   0.56221844   0.84370996   0.79   0.70271326   0.93128745   0.27   0.93346295   0.97559048
  5.02   0.44979865   0.63676506   1.90   0.56822213   0.84277084   0.80   0.70628456   0.93072698   0.28   0.93780807   0.97523815
  5.04   0.43695441   0.63513796   1.91   0.55645842   0.84183275   0.80   0.69210737   0.93016685   0.28   0.92436669   0.97488596
  5.07   0.43677947   0.63351502   1.93   0.55733836   0.84089572   0.81   0.69059357   0.92960705   0.29   0.92355086   0.97453389
  5.10   0.43824653   0.63189622   1.94   0.55983475   0.83995972   0.82   0.69071675   0.92904759   0.29   0.92433435   0.97418195
  5.13   0.43198949   0.63028157   1.95   0.55458179   0.83902477   0.82   0.68311186   0.92848846   0.29   0.91735229   0.97383013
  5.16   0.43226972   0.62867103   1.96   0.55584122   0.83809086   0.83   0.68204136   0.92792967   0.30   0.91686738   0.97347844
  5.19   0.43199565   0.62706462   1.97   0.55652203   0.83715798   0.84   0.68041492   0.92737122   0.30   0.91578949   0.97312688
  5.21   0.43135523   0.62546231   1.99   0.55681284   0.83622615   0.84   0.67842180   0.92681311   0.31   0.91430814   0.97277545
  5.24   0.43943061   0.62386409   2.00   0.56579662   0.83529535   0.85   0.68514558   0.92625533   0.31   0.92150714   0.97242414
  5.27   0.43464567   0.62226995   2.01   0.56189816   0.83436559   0.86   0.67901161   0.92569788   0.31   0.91581212   0.97207296
  5.30   0.42618381   0.62067989   2.02   0.55430190   0.83343687   0.86   0.66920486   0.92514077   0.32   0.90640833   0.97172191
  5.33   0.42975278   0.61909390   2.04   0.55871670   0.83250917   0.87   0.67143471   0.92458400   0.32   0.90900541   0.97137098
  5.36   0.42213089   0.61751195   2.05   0.55192214   0.83158251   0.88   0.66248116   0.92402756   0.33   0.90038369   0.97102018
  5.38   0.42301776   0.61593405   2.06   0.55361913   0.83065689   0.88   0.66204558   0.92347146   0.33   0.90024483   0.97066951
  5.41   0.41775636   0.61436018   2.07   0.54915203   0.82973229   0.89   0.65547270   0.92291569   0.33   0.89393388   0.97031896
  5.44   0.42429722   0.61279033   2.09   0.55647282   0.82880872   0.90   0.66071484   0.92236026   0.34   0.89940350   0.96996854
  5.47   0.41622113   0.61122449   2.10   0.54916379   0.82788618   0.90   0.65135463   0.92180516   0.34   0.89023665   0.96961825
  5.50   0.43656948   0.60966266   2.11   0.57026786   0.82696467   0.91   0.67043525   0.92125039   0.35   0.90947686   0.96926808
  5.53   0.42641992   0.60810481   2.12   0.56086426   0.82604418   0.92   0.65903618   0.92069596   0.35   0.89820395   0.96891804
  5.56   0.41390877   0.60655095   2.14   0.54909089   0.82512471   0.92   0.64529555   0.92014186   0.35   0.88455643   0.96856813
  5.58   0.41814197   0.60500105   2.15   0.55405527   0.82420627   0.93   0.64832105   0.91958810   0.36   0.88764236   0.96821834
  5.61   0.41735538   0.60345512   2.16   0.55399484   0.82328886   0.94   0.64635028   0.91903466   0.36   0.88569971   0.96786868
  5.64   0.40995676   0.60191313   2.17   0.54731891   0.82237246   0.94   0.63779266   0.91848157   0.37   0.87713828   0.96751914
  5.67   0.42383558   0.60037509   2.19   0.56191850   0.82145708   0.95   0.65053932   0.91792880   0.37   0.88984959   0.96716974
  5.70   0.41609586   0.59884098   2.20   0.55489910   0.82054273   0.96   0.64169580   0.91737637   0.37   0.88093958   0.96682045
  5.73   0.42319135   0.59731078   2.21   0.56271588   0.81962939   0.96   0.64771733   0.91682427   0.38   0.88686387   0.96647130
  5.75   0.41870602   0.59578450   2.22   0.55895421   0.81871706   0.97   0.64218926   0.91627250   0.38   0.88120823   0.96612227
  5.78   0.42013163   0.59426212   2.23   0.56110713   0.81780575   0.98   0.64260465   0.91572106   0.39   0.88146611   0.96577336
  5.81   0.41679954   0.59274362   2.25   0.55850721   0.81689546   0.98   0.63829603   0.91516996   0.39   0.87697046   0.96542458
  5.84   0.42700343   0.59122901   2.26   0.56944928   0.81598618   0.99   0.64755815   0.91461918   0.39   0.88601645   0.96507593
  5.87   0.41305361   0.58971827   2.27   0.55624467   0.81507791   1.00   0.63270230   0.91406874   0.40   0.87091579   0.96472741
  5.90   0.41350573   0.58821139   2.28   0.55744995   0.81417066   1.01   0.63228493   0.91351863   0.40   0.87022536   0.96437900
  5.92   0.41733577   0.58670835   2.30   0.56204195   0.81326441   1.01   0.63528278   0.91296886   0.41   0.87292230   0.96403073
  5.95   0.40946246   0.58520916   2.31   0.55494009   0.81235917   1.02   0.62661514   0.91241941   0.41   0.86392634   0.96368258
  5.98   0.41024034   0.58371380   2.32   0.55649953   0.81145494   1.03   0.62663700   0.91187029   0.42   0.86359291   0.96333456
  6.01   0.41097066   0.58222226   2.33   0.55802199   0.81055171   1.03   0.62664997   0.91132150   0.42   0.86322403   0.96298666
  6.04   0.39459745   0.58073453   2.35   0.54245188   0.80964950   1.04   0.60959827   0.91077305   0.42   0.84576436   0.96263889
  6.07   0.40903756   0.57925061   2.36   0.55770629   0.80874828   1.05   0.62339882   0.91022492   0.43   0.85913126   0.96229124
  6.10   0.40640252   0.57777047   2.37   0.55589689   0.80784807   1.05   0.62016311   0.90967712   0.43   0.85543664   0.96194372
  6.12   0.41387331   0.57629412   2.38   0.56420471   0.80694886   1.06   0.62707197   0.90912966   0.44   0.86186177   0.96159633
  6.15   0.40331034   0.57482154   2.40   0.55449005   0.80605065   1.07   0.61598551   0.90858252   0.44   0.85026718   0.96124906
  6.18   0.41349295   0.57335272   2.41   0.56553208   0.80515344   1.07   0.62568270   0.90803571   0.44   0.85943229   0.96090191
  6.21   0.40485205   0.57188766   2.42   0.55776140   0.80425723   1.08   0.61659394   0.90748923   0.45   0.84978791   0.96055489
  6.24   0.39936243   0.57042634   2.43   0.55315245   0.80336202   1.09   0.61069345   0.90694308   0.45   0.84330872   0.96020800
  6.27   0.40672845   0.56896875   2.45   0.56140910   0.80246780   1.09   0.61768491   0.90639726   0.46   0.84969880   0.95986123
  6.29   0.40134072   0.56751489   2.46   0.55692140   0.80157458   1.10   0.61195816   0.90585177   0.46   0.84334843   0.95951459
  6.32   0.39776644   0.56606474   2.47   0.55425597   0.80068236   1.11   0.60807959   0.90530660   0.46   0.83882444   0.95916807
  6.35   0.39818020   0.56461830   2.48   0.55558668   0.79979112   1.11   0.60822289   0.90476177   0.47   0.83830093   0.95882168
  6.38   0.40021091   0.56317555   2.49   0.55854171   0.79890088   1.12   0.61001603   0.90421726   0.47   0.83940629   0.95847541
  6.41   0.40394514   0.56173650   2.51   0.56320683   0.79801163   1.13   0.61354459   0.90367308   0.48   0.84222652   0.95812927
  6.44   0.39416155   0.56030111   2.52   0.55435985   0.79712337   1.13   0.60358619   0.90312922   0.48   0.83153968   0.95778325
  6.46   0.39807589   0.55886940   2.53   0.55921567   0.79623610   1.14   0.60735554   0.90258570   0.48   0.83456087   0.95743736
  6.49   0.39448829   0.55744134   2.54   0.55657353   0.79534981   1.15   0.60365169   0.90204250   0.49   0.83008957   0.95709159
  6.52   0.39593064   0.55601694   2.56   0.55896439   0.79446452   1.15   0.60500544   0.90149963   0.49   0.83065698   0.95674595
  6.55   0.39244914   0.55459617   2.57   0.55643354   0.79358020   1.16   0.60146190   0.90095708   0.50   0.82630862   0.95640043
  6.58   0.39199729   0.55317903   2.58   0.55693354   0.79269688   1.17   0.60097349   0.90041486   0.50   0.82499732   0.95605504
  6.61   0.38490683   0.55176552   2.59   0.55079519   0.79181453   1.17   0.59387085   0.89987297   0.50   0.81705411   0.95570977
  6.64   0.38985150   0.55035562   2.61   0.55669133   0.79093317   1.18   0.59882668   0.89933140   0.51   0.82115210   0.95536462
  6.66   0.38882487   0.54894932   2.62   0.55661462   0.79005279   1.19   0.59783349   0.89879016   0.51   0.81928419   0.95501960
  6.69   0.38791979   0.54754661   2.63   0.55665701   0.78917338   1.19   0.59698312   0.89824925   0.52   0.81754262   0.95467471
  6.72   0.39052802   0.54614748   2.64   0.56020939   0.78829496   1.20   0.59966633   0.89770866   0.52   0.81931853   0.95432994
  6.75   0.38894141   0.54475194   2.66   0.55956276   0.78741752   1.21   0.59817404   0.89716839   0.52   0.81690320   0.95398529
  6.78   0.38374072   0.54335996   2.67   0.55529707   0.78654105   1.21   0.59308606   0.89662845   0.53   0.81087686   0.95364077
  6.81   0.37947182   0.54197153   2.68   0.55195740   0.78566555   1.22   0.58894739   0.89608884   0.53   0.80578487   0.95329638
  6.83   0.38310249   0.54058665   2.69   0.55651076   0.78479104   1.23   0.59272497   0.89554955   0.54   0.80859453   0.95295210
  6.86   0.37870022   0.53920531   2.71   0.55302393   0.78391749   1.23   0.58848548   0.89501059   0.54   0.80337291   0.95260796
  6.89   0.37694481   0.53782751   2.72   0.55217600   0.78304492   1.24   0.58690796   0.89447195   0.54   0.80079940   0.95226393
  6.92   0.37677921   0.53645322   2.73   0.55290927   0.78217332   1.25   0.58693463   0.89393363   0.55   0.79981658   0.95192003
  6.95   0.37445802   0.53508244   2.74   0.55147772   0.78130269   1.25   0.58481942   0.89339564   0.55   0.79667874   0.95157626
  6.98   0.37340811   0.53371517   2.75   0.55130761   0.78043302   1.26   0.58398854   0.89285797   0.56   0.79481245   0.95123261
  7.01   0.37603461   0.53235139   2.77   0.55480353   0.77956433   1.27   0.58684653   0.89232063   0.56   0.79662259   0.95088908
  7.03   0.37218993   0.53099109   2.78   0.55181736   0.77869660   1.27   0.58324523   0.89178360   0.56   0.79196134   0.95054568
  7.06   0.37872742   0.52963427   2.79   0.55920197   0.77782984   1.28   0.59003747   0.89124691   0.57   0.79768188   0.95020240
  7.09   0.37423354   0.52828092   2.80   0.55554335   0.77696404   1.29   0.58580921   0.89071053   0.57   0.79237050   0.94985924
  7.12   0.36606128   0.52693103   2.82   0.54819405   0.77609921   1.29   0.57791296   0.89017448   0.58   0.78338005   0.94951621
  7.15   0.36836188   0.52558458   2.83   0.55130492   0.77523534   1.30   0.58049956   0.88963875   0.58   0.78486169   0.94917330
  7.18   0.36586525   0.52424158   2.84   0.54960550   0.77437243   1.31   0.57829852   0.88910334   0.58   0.78154524   0.94883052
  7.20   0.36811228   0.52290200   2.85   0.55263633   0.77351049   1.31   0.58085032   0.88856826   0.59   0.78297154   0.94848786
  7.23   0.37622963   0.52156586   2.87   0.56152375   0.77264950   1.32   0.58928133   0.88803349   0.59   0.79026724   0.94814533
  7.26   0.37337664   0.52023312   2.88   0.55942682   0.77178947   1.33   0.58675054   0.88749905   0.60   0.78659166   0.94780291
  7.29   0.36610752   0.51890379   2.89   0.55289947   0.77093039   1.33   0.57981186   0.88696493   0.60   0.77849902   0.94746062
  7.32   0.36144491   0.51757786   2.90   0.54896410   0.77007228   1.34   0.57548768   0.88643113   0.60   0.77301199   0.94711846
  7.35   0.35833785   0.51625531   2.92   0.54656953   0.76921511   1.35   0.57272677   0.88589766   0.61   0.76907967   0.94677642
  7.37   0.36638061   0.51493615   2.93   0.55530984   0.76835891   1.35   0.58112319   0.88536450   0.61   0.77629640   0.94643450
  7.40   0.36009637   0.51362035   2.94   0.54970802   0.76750365   1.36   0.57519988   0.88483167   0.62   0.76918541   0.94609271
  7.43   0.36148802   0.51230792   2.95   0.55176682   0.76664935   1.37   0.57695955   0.88429915   0.62   0.76974972   0.94575104
  7.46   0.35798354   0.51099884   2.96   0.54891406   0.76579600   1.37   0.57382998   0.88376696   0.62   0.76541737   0.94540949
  7.49   0.35784903   0.50969311   2.98   0.54941576   0.76494360   1.38   0.57407713   0.88323508   0.63   0.76445463   0.94506806
  7.52   0.35578513   0.50839071   2.99   0.54797243   0.76409214   1.39   0.57240146   0.88270353   0.63   0.76156221   0.94472676
  7.55   0.35569201   0.50709164   3.00   0.54848420   0.76324164   1.39   0.57270303   0.88217230   0.64   0.76064045   0.94438559
  7.57   0.35405674   0.50579589   3.01   0.54743806   0.76239208   1.40   0.57146876   0.88164138   0.64   0.75817655   0.94404453
  7.60   0.35184939   0.50450345   3.03   0.54580405   0.76154347   1.41   0.56966861   0.88111079   0.64   0.75514074   0.94370360
  7.63   0.34876093   0.50321431   3.04   0.54327313   0.76069580   1.41   0.56699345   0.88058051   0.65   0.75122415   0.94336279
  7.66   0.34136321   0.50192847   3.05   0.53641713   0.75984907   1.42   0.56001503   0.88005056   0.65   0.74299879   0.94302211
  7.69   0.34736996   0.50064591   3.06   0.54294980   0.75900329   1.43   0.56644700   0.87952092   0.66   0.74817857   0.94268155
  7.72   0.34419328   0.49936663   3.08   0.54028329   0.75815845   1.43   0.56370139   0.87899160   0.66   0.74417576   0.94234111
  7.74   0.35084972   0.49809062   3.09   0.54743420   0.75731455   1.44   0.57079467   0.87846260   0.66   0.75000712   0.94200079
  7.77   0.34324207   0.49681787   3.10   0.54030538   0.75647159   1.45   0.56362958   0.87793392   0.67   0.74157560   0.94166060
  7.80   0.35388208   0.49554838   3.11   0.55140866   0.75562957   1.45   0.57471783   0.87740556   0.67   0.75139316   0.94132053
  7.83   0.34792087   0.49428212   3.13   0.54589528   0.75478848   1.46   0.56921048   0.87687752   0.68   0.74461112   0.94098058
  7.86   0.34800528   0.49301910   3.14   0.54641220   0.75394833   1.47   0.56975436   0.87634979   0.68   0.74387654   0.94064076
  7.89   0.34420819   0.49175931   3.15   0.54303241   0.75310912   1.47   0.56642230   0.87582238   0.68   0.73926249   0.94030105
  7.91   0.33704496   0.49050274   3.16   0.53627146   0.75227084   1.48   0.55972966   0.87529529   0.69   0.73128456   0.93996148
  7.94   0.34087593   0.48924938   3.18   0.54048984   0.75143349   1.49   0.56403677   0.87476851   0.69   0.73430330   0.93962202
  7.97   0.33846601   0.48799922   3.19   0.53845264   0.75059708   1.49   0.56210852   0.87424205   0.70   0.73108386   0.93928269
  8.00   0.33342296   0.48675226   3.20   0.53376784   0.74976159   1.50   0.55755270   0.87371591   0.70   0.72523423   0.93894347
