# Supplementary material for: DeerLab: a comprehensive software package for analyzing dipolar electron paramagnetic resonance spectroscopy data
Source: Magn Reson (Gott). 2020 Oct 1;1(2):209–24. doi: 10.5194/mr-1-209-2020 (PMC8462493; doi:10.5194/mr-1-209-2020)
Supplement: All DeerLab (version 0.10.0) scripts employed for generating the figures in this work are available in the Supplement. The supplement related to this article is available online at: https://doi.org/10.5194/mr-1-209-2020-supplement. [file mr-1-209-supplement.zip › scripts/data/figure8_Vdata.txt]

    t1           V1     t2           V2     t3           V3     t4           V4     t5           V5     t6           V6     t7           V7
 -0.10   0.94485303  -0.10   0.92097389  -0.10   0.93337772  -0.10   0.89733244  -0.10   0.90420360  -0.10   0.91920062  -0.10   0.87092662 
 -0.09   0.95941986  -0.09   0.96012815  -0.08   0.93018823  -0.09   0.92157969  -0.09   0.90354183  -0.09   0.93411493  -0.09   0.90664758 
 -0.07   0.96924780  -0.09   0.94813088  -0.07   0.94522890  -0.07   0.92713493  -0.07   0.94368129  -0.08   0.95393829  -0.08   0.92170974 
 -0.06   0.96963653  -0.08   1.00047749  -0.05   0.95975323  -0.06   0.97707841  -0.06   0.94243538  -0.07   0.95590348  -0.07   0.93653232 
 -0.05   0.98853682  -0.07   0.95840849  -0.03   1.01412175  -0.05   0.99106563  -0.05   0.98404179  -0.06   0.96977659  -0.06   0.99023339 
 -0.03   0.98923579  -0.06   0.97377108  -0.01   1.02279226  -0.03   0.97796407  -0.03   0.95277536  -0.05   0.97961881  -0.05   0.95781067 
 -0.02   0.99502773  -0.06   0.97684151   0.00   0.98617030  -0.02   1.00054438  -0.02   1.01901167  -0.04   0.98782283  -0.04   0.96728181 
 -0.00   0.99551061  -0.05   0.96906741   0.02   0.99156829  -0.00   0.99913306  -0.00   1.01840168  -0.03   0.99104753  -0.03   0.99099497 
  0.01   1.01516513  -0.04   0.98049686   0.04   0.96854406   0.01   1.00063425   0.01   0.95518755  -0.02   0.98397884  -0.02   0.98779760 
  0.02   0.99404128  -0.04   0.96092266   0.05   0.98672825   0.02   1.00456299   0.02   0.94726304  -0.01   0.99605025  -0.01   1.03766099 
  0.04   0.98226504  -0.03   0.97314433   0.07   0.96879065   0.04   0.99167712   0.04   1.02864457   0.00   0.99527606   0.00   0.99176460 
  0.05   0.98958060  -0.02   0.95974911   0.09   0.93601758   0.05   0.94851438   0.05   0.98065423   0.01   1.00249629   0.01   1.03470801 
  0.06   0.98711469  -0.02   1.01134931   0.10   0.93015779   0.06   0.95973017   0.06   0.92742373   0.02   1.00091614   0.02   0.98369522 
  0.08   0.96670710  -0.01   1.01110296   0.12   0.92841652   0.08   0.94441718   0.08   0.93720939   0.03   0.98122389   0.03   0.97936133 
  0.09   0.98330736  -0.00   0.98450546   0.14   0.88689171   0.09   0.91656062   0.09   0.90078318   0.05   0.98335440   0.05   0.97327783 
  0.11   0.94586191   0.01   1.03591366   0.16   0.87343456   0.11   0.89059507   0.11   0.85949301   0.06   0.97868199   0.06   0.96400548 
  0.12   0.94092986   0.01   0.98340540   0.17   0.82802195   0.12   0.87315724   0.12   0.87654262   0.07   0.96087129   0.07   0.93949961 
  0.13   0.92664475   0.02   1.00319928   0.19   0.85039575   0.13   0.86833631   0.13   0.85100665   0.08   0.94155142   0.08   0.93254743 
  0.15   0.91733476   0.03   0.99534795   0.21   0.79444156   0.15   0.83861685   0.15   0.76937087   0.09   0.94788706   0.09   0.90073856 
  0.16   0.91486177   0.03   0.97873104   0.22   0.78171747   0.16   0.82349708   0.16   0.78798266   0.10   0.91974276   0.10   0.89164241 
  0.17   0.89689929   0.04   1.00267201   0.24   0.75772494   0.17   0.80300002   0.17   0.76757631   0.11   0.91686683   0.11   0.86741377 
  0.19   0.90155509   0.05   1.02039316   0.26   0.78501643   0.19   0.79661753   0.19   0.77101105   0.12   0.89319533   0.12   0.86561768 
  0.20   0.87399032   0.05   0.94708433   0.28   0.69699385   0.20   0.79406880   0.20   0.75936287   0.13   0.89009709   0.13   0.84642748 
  0.22   0.83947776   0.06   0.97888991   0.29   0.69185946   0.22   0.76681966   0.22   0.69054525   0.14   0.87166924   0.14   0.84530556 
  0.23   0.84226153   0.07   1.02100012   0.31   0.68879148   0.23   0.73158299   0.23   0.70630803   0.15   0.85829027   0.15   0.82122788 
  0.24   0.84450461   0.08   0.95388562   0.33   0.63268174   0.24   0.72461799   0.24   0.67454688   0.16   0.86395772   0.16   0.79583199 
  0.26   0.82047131   0.08   0.94850839   0.34   0.63187826   0.26   0.70229002   0.26   0.63937893   0.17   0.84340757   0.17   0.77123182 
  0.27   0.79264794   0.09   0.96297503   0.36   0.61653480   0.27   0.67135793   0.27   0.62697422   0.18   0.82365374   0.18   0.74593794 
  0.28   0.79046132   0.10   0.97160920   0.38   0.59032631   0.28   0.67339906   0.28   0.59996909   0.19   0.81442853   0.19   0.75254561 
  0.30   0.76542600   0.10   0.94250833   0.39   0.57069131   0.30   0.65773024   0.30   0.56833024   0.20   0.80245887   0.20   0.71909910 
  0.31   0.79528262   0.11   0.94040858   0.41   0.53760191   0.31   0.63025859   0.31   0.58947839   0.21   0.78467062   0.21   0.67257892 
  0.33   0.77189576   0.12   0.94820295   0.43   0.60928132   0.33   0.62111170   0.33   0.56456052   0.22   0.76697005   0.22   0.68381925 
  0.34   0.75700517   0.12   0.88363703   0.45   0.53244227   0.34   0.59265777   0.34   0.57074855   0.23   0.75895561   0.23   0.68003111 
  0.35   0.73825055   0.13   0.95589345   0.46   0.52204620   0.35   0.59496888   0.35   0.53292473   0.24   0.75313086   0.24   0.64844482 
  0.37   0.72996176   0.14   0.91737723   0.48   0.50629140   0.37   0.58396110   0.37   0.49284698   0.25   0.74310330   0.25   0.63115153 
  0.38   0.69450203   0.15   0.92505890   0.50   0.47707939   0.38   0.56014304   0.38   0.53679448   0.26   0.72063049   0.26   0.64912903 
  0.39   0.69481888   0.15   0.91972385   0.51   0.47794248   0.39   0.54217584   0.39   0.46731078   0.27   0.72394911   0.27   0.62132856 
  0.41   0.68940589   0.16   0.87451054   0.53   0.47880406   0.41   0.53813616   0.41   0.45169513   0.28   0.70896650   0.28   0.58782464 
  0.42   0.67290602   0.17   0.93312230   0.55   0.48515764   0.42   0.53765183   0.42   0.43351758   0.29   0.69181052   0.29   0.58358780 
  0.43   0.64623854   0.17   0.90872974   0.57   0.48659518   0.43   0.51449139   0.43   0.47646558   0.30   0.67688441   0.30   0.56563451 
  0.45   0.67399385   0.18   0.87844385   0.58   0.41323775   0.45   0.50233149   0.45   0.45294462   0.31   0.68169958   0.31   0.56633900 
  0.46   0.64604375   0.19   0.86853083   0.60   0.42464726   0.46   0.48915679   0.46   0.45623931   0.33   0.66906152   0.33   0.56390527 
  0.48   0.63834338   0.19   0.85625407   0.62   0.40383057   0.48   0.49914136   0.48   0.37823546   0.34   0.67458542   0.34   0.54269681 
  0.49   0.62396119   0.20   0.84744299   0.63   0.44394443   0.49   0.49739203   0.49   0.39562430   0.35   0.64832573   0.35   0.57466026 
  0.50   0.61316919   0.21   0.87554244   0.65   0.42350163   0.50   0.48342039   0.50   0.45805349   0.36   0.63716897   0.36   0.53677282 
  0.52   0.60903604   0.22   0.87145491   0.67   0.43090178   0.52   0.48694488   0.52   0.38698368   0.37   0.63549535   0.37   0.55399422 
  0.53   0.61907835   0.22   0.83187128   0.68   0.39847496   0.53   0.51112125   0.53   0.40872233   0.38   0.63247594   0.38   0.53363289 
  0.54   0.59696214   0.23   0.83187378   0.70   0.37685058   0.54   0.46344442   0.54   0.39393508   0.39   0.61754961   0.39   0.49548989 
  0.56   0.58408303   0.24   0.82212889   0.72   0.38839824   0.56   0.50493358   0.56   0.44817342   0.40   0.62098514   0.40   0.48653159 
  0.57   0.57005032   0.24   0.86392038   0.74   0.37529544   0.57   0.46282902   0.57   0.42369765   0.41   0.61227075   0.41   0.50105691 
  0.59   0.57962945   0.25   0.79446208   0.75   0.39094008   0.59   0.44702860   0.59   0.41828305   0.42   0.62848438   0.42   0.48619450 
  0.60   0.56244335   0.26   0.77911268   0.77   0.40963134   0.60   0.45489670   0.60   0.38627764   0.43   0.60247208   0.43   0.49337614 
  0.61   0.56495968   0.27   0.81349559   0.79   0.41304673   0.61   0.45812435   0.61   0.43289009   0.44   0.60718657   0.44   0.47134945 
  0.63   0.54459524   0.27   0.78017320   0.80   0.37642173   0.63   0.45933018   0.63   0.34751934   0.45   0.59044354   0.45   0.48976894 
  0.64   0.55419748   0.28   0.77548658   0.82   0.35908898   0.64   0.44312977   0.64   0.39579280   0.46   0.59636526   0.46   0.45051964 
  0.65   0.54028824   0.29   0.81047424   0.84   0.38568814   0.65   0.43987356   0.65   0.37812165   0.47   0.59313863   0.47   0.46029078 
  0.67   0.53909680   0.29   0.76219102   0.86   0.37552286   0.67   0.41781995   0.67   0.43020927   0.48   0.58985406   0.48   0.46813352 
  0.68   0.53098555   0.30   0.77832141   0.87   0.36006062   0.68   0.44732686   0.68   0.43777638   0.49   0.60253355   0.49   0.44902678 
  0.70   0.52603352   0.31   0.76992522   0.89   0.38925809   0.70   0.44784275   0.70   0.41642280   0.50   0.58158618   0.50   0.45267397 
  0.71   0.52683868   0.31   0.73841671   0.91   0.33663587   0.71   0.42953270   0.71   0.38969999   0.51   0.58290782   0.51   0.44914076 
  0.72   0.53157565   0.32   0.74073802   0.92   0.37482838   0.72   0.42559443   0.72   0.39081663   0.52   0.58265946   0.52   0.42782805 
  0.74   0.50800559   0.33   0.73383550   0.94   0.34690098   0.74   0.40945214   0.74   0.39390263   0.53   0.56911297   0.53   0.45751382 
  0.75   0.50369405   0.34   0.75687528   0.96   0.37825010   0.75   0.41268292   0.75   0.39236164   0.54   0.57529996   0.54   0.42656502 
  0.76   0.49521968   0.34   0.68404909   0.97   0.35002311   0.76   0.41133020   0.76   0.37404090   0.55   0.58016506   0.55   0.43169535 
  0.78   0.51852942   0.35   0.71394338   0.99   0.34891417   0.78   0.39878768   0.78   0.37155177   0.56   0.58132039   0.56   0.42886523 
  0.79   0.50923617   0.36   0.70640586   1.01   0.38236298   0.79   0.40896359   0.79   0.39222846   0.57   0.57975583   0.57   0.43785095 
  0.81   0.49495021   0.36   0.68961983   1.03   0.41296784   0.81   0.38946843   0.81   0.40581252   0.58   0.56652677   0.58   0.42761965 
  0.82   0.49389838   0.37   0.70656817   1.04   0.32295843   0.82   0.40917941   0.82   0.40147305   0.59   0.57868536   0.59   0.43822698 
  0.83   0.49911073   0.38   0.69973125   1.06   0.35760362   0.83   0.38440411   0.83   0.39693887   0.61   0.57774765   0.61   0.44838586 
  0.85   0.49835659   0.38   0.69083951   1.08   0.42159228   0.85   0.41190700   0.85   0.39378804   0.62   0.56587626   0.62   0.41729148 
  0.86   0.48076431   0.39   0.66846308   1.09   0.39941262   0.86   0.38841801   0.86   0.35938843   0.63   0.56826342   0.63   0.42177243 
  0.87   0.50780756   0.40   0.68022848   1.11   0.40286627   0.87   0.38347889   0.87   0.36034972   0.64   0.56837055   0.64   0.43665514 
  0.89   0.49398069   0.41   0.68515044   1.13   0.44092894   0.89   0.41163770   0.89   0.38031380   0.65   0.57573139   0.65   0.41841887 
  0.90   0.47425291   0.41   0.67829310   1.15   0.38396242   0.90   0.40185906   0.90   0.40506977   0.66   0.56621615   0.66   0.45515823 
  0.91   0.49122347   0.42   0.66316724   1.16   0.40697043   0.91   0.41106930   0.91   0.38105896   0.67   0.56318995   0.67   0.41053180 
  0.93   0.48800322   0.43   0.67505159   1.18   0.39021157   0.93   0.40675050   0.93   0.38435558   0.68   0.55653760   0.68   0.41375679 
  0.94   0.48307476   0.43   0.57516141   1.20   0.42133202   0.94   0.41134786   0.94   0.36754198   0.69   0.57163344   0.69   0.41866941 
  0.96   0.47855041   0.44   0.61724935   1.21   0.41044752   0.96   0.39899012   0.96   0.37434151   0.70   0.57074374   0.70   0.43615587 
  0.97   0.47115668   0.45   0.65599232   1.23   0.39139334   0.97   0.41019031   0.97   0.38619078   0.71   0.55958736   0.71   0.41945044 
  0.98   0.49102215   0.45   0.62974745   1.25   0.42802892   0.98   0.40377698   0.98   0.40479929   0.72   0.57337342   0.72   0.44835416 
  1.00   0.47736876   0.46   0.62372838   1.26   0.38557758   1.00   0.40757543   1.00   0.40453357   0.73   0.55653946   0.73   0.44722528 
  1.01   0.46842559   0.47   0.62753677   1.28   0.41489361   1.01   0.38744037   1.01   0.37340177   0.74   0.57604395   0.74   0.43816920 
  1.02   0.46151344   0.48   0.61201448   1.30   0.40768858   1.02   0.42005208   1.02   0.43630571   0.75   0.55580915   0.75   0.42196933 
  1.04   0.49027729   0.48   0.62556360   1.32   0.41678184   1.04   0.39391585   1.04   0.40110726   0.76   0.57011745   0.76   0.42708544 
  1.05   0.46568558   0.49   0.60145204   1.33   0.41742664   1.05   0.36869650   1.05   0.37286846   0.77   0.56992094   0.77   0.42384217 
  1.07   0.47117434   0.50   0.61316945   1.35   0.42285841   1.07   0.39338410   1.07   0.38272614   0.78   0.56640801   0.78   0.44230175 
  1.08   0.46966532   0.50   0.60557176   1.37   0.41302103   1.08   0.41793508   1.08   0.41763634   0.79   0.57547958   0.79   0.43353290 
  1.09   0.47933943   0.51   0.61319874   1.38   0.37788917   1.09   0.41725360   1.09   0.44944297   0.80   0.57541815   0.80   0.46114700 
  1.11   0.47271126   0.52   0.58975817   1.40   0.43219601   1.11   0.41302657   1.11   0.40757121   0.81   0.58073369   0.81   0.43414940 
  1.12   0.45378787   0.53   0.60934681   1.42   0.36353270   1.12   0.39787219   1.12   0.42125619   0.82   0.57287858   0.82   0.42702276 
  1.13   0.46868817   0.53   0.58753992   1.44   0.44127376   1.13   0.41183594   1.13   0.42298178   0.83   0.57415358   0.83   0.41799735 
  1.15   0.46533335   0.54   0.54445417   1.45   0.39268667   1.15   0.37969346   1.15   0.39752298   0.84   0.57758425   0.84   0.44054154 
  1.16   0.46617978   0.55   0.59383793   1.47   0.44771707   1.16   0.37181427   1.16   0.40478224   0.85   0.58018342   0.85   0.43077444 
  1.18   0.46856553   0.55   0.60466132   1.49   0.43069680   1.18   0.39250345   1.18   0.40408052   0.86   0.57317183   0.86   0.44686981 
  1.19   0.45192990   0.56   0.54669746   1.50   0.39710919   1.19   0.40392544   1.19   0.42271514   0.87   0.58356163   0.87   0.46129415 
  1.20   0.45539795   0.57   0.63935021   1.52   0.45057103   1.20   0.40610339   1.20   0.39196765   0.88   0.57952345   0.88   0.40821021 
  1.22   0.44712222   0.57   0.56488443   1.54   0.40542586   1.22   0.37526956   1.22   0.37430674   0.90   0.57524027   0.90   0.40654524 
  1.23   0.45845468   0.58   0.57489008   1.55   0.41588988   1.23   0.40150772   1.23   0.38429235   0.91   0.58323037   0.91   0.43390868 
  1.24   0.45863761   0.59   0.51915505   1.57   0.41008009   1.24   0.40820165   1.24   0.38933846   0.92   0.58679576   0.92   0.43843668 
  1.26   0.45295617   0.60   0.56947519   1.59   0.41671374   1.26   0.38592012   1.26   0.38097499   0.93   0.58185303   0.93   0.43889617 
  1.27   0.44378273   0.60   0.55340526   1.61   0.37598562   1.27   0.40413436   1.27   0.39159310   0.94   0.59386892   0.94   0.44021413 
  1.28   0.45249486   0.61   0.54650686   1.62   0.45585815   1.28   0.38903490   1.28   0.40581985   0.95   0.58542674   0.95   0.43870713 
  1.30   0.45204052   0.62   0.60513769   1.64   0.41755692   1.30   0.37520601   1.30   0.39335090   0.96   0.59965615   0.96   0.43103970 
  1.31   0.45515015   0.62   0.54458192   1.66   0.44326413   1.31   0.39209696   1.31   0.40199487   0.97   0.59243665   0.97   0.43363211 
  1.33   0.45869585   0.63   0.53850355   1.67   0.40099367   1.33   0.38993337   1.33   0.39911343   0.98   0.58583772   0.98   0.43411145 
  1.34   0.46044378   0.64   0.48265422   1.69   0.42198947   1.34   0.40742551   1.34   0.41156981   0.99   0.58609260   0.99   0.43368931 
  1.35   0.46476244   0.64   0.53259740   1.71   0.45269259   1.35   0.39047357   1.35   0.39262845   1.00   0.58733075   1.00   0.44910190 
  1.37   0.46480018   0.65   0.54170773   1.73   0.46610578   1.37   0.40450253   1.37   0.40470875   1.01   0.58622923   1.01   0.43054780 
  1.38   0.44435556   0.66   0.51727896   1.74   0.42182907   1.38   0.38503228   1.38   0.39259205   1.02   0.58307200   1.02   0.44056333 
  1.39   0.45013048   0.67   0.52939395   1.76   0.42289819   1.39   0.38762725   1.39   0.40800819   1.03   0.58290575   1.03   0.45893891 
  1.41   0.45772081   0.67   0.52730632   1.78   0.44875641   1.41   0.40041657   1.41   0.40778567   1.04   0.59241539   1.04   0.43852464 
  1.42   0.44857401   0.68   0.50727166   1.79   0.41834342   1.42   0.37663875   1.42   0.41476339   1.05   0.59022083   1.05   0.45066134 
  1.44   0.46890877   0.69   0.51933611   1.81   0.41962065   1.44   0.37920589   1.44   0.37019754   1.06   0.60373189   1.06   0.44997131 
  1.45   0.44373556   0.69   0.51331298   1.83   0.45636664   1.45   0.39930079   1.45   0.40530375   1.07   0.60954854   1.07   0.45693834 
  1.46   0.45536628   0.70   0.50594252   1.84   0.42400190   1.46   0.36693285   1.46   0.34536805   1.08   0.59299436   1.08   0.46242482 
  1.48   0.45687194   0.71   0.51612559   1.86   0.40573088   1.48   0.37864767   1.48   0.38461749   1.09   0.60175398   1.09   0.43991743 
  1.49   0.45758717   0.71   0.46473195   1.88   0.46077281   1.49   0.36998066   1.49   0.39050181   1.10   0.59620578   1.10   0.46180261 
  1.50   0.43263239   0.72   0.49536837   1.90   0.42362872   1.50   0.37431271   1.50   0.35284898   1.11   0.60634389   1.11   0.45514427 
  1.52   0.44235915   0.73   0.50214078   1.91   0.41700467   1.52   0.37937598   1.52   0.34650385   1.12   0.59911140   1.12   0.45015030 
  1.53   0.45079554   0.74   0.53437235   1.93   0.44702389   1.53   0.37745782   1.53   0.35736627   1.13   0.60698175   1.13   0.46411786 
  1.55   0.44564132   0.74   0.50694145   1.95   0.40308544   1.55   0.35966177   1.55   0.37208017   1.14   0.60348668   1.14   0.44913146 
  1.56   0.42554851   0.75   0.51144961   1.96   0.44042580   1.56   0.36062616   1.56   0.38969996   1.15   0.58317845   1.15   0.45740762 
  1.57   0.44373541   0.76   0.48576439   1.98   0.40272813   1.57   0.38565492   1.57   0.35365272   1.16   0.59255508   1.16   0.47539625 
  1.59   0.45041376   0.76   0.48991785   2.00   0.38698676   1.59   0.36768147   1.59   0.37096151   1.18   0.60184693   1.18   0.45035095 
  1.60   0.42819604   0.77   0.48739885   2.02   0.44923430   1.60   0.38385955   1.60   0.39301308   1.19   0.60565913   1.19   0.45256709 
  1.61   0.43919225   0.78   0.52587046   2.03   0.41942779   1.61   0.36822503   1.61   0.35754698   1.20   0.60391978   1.20   0.44806063 
  1.63   0.43365731   0.78   0.48969610   2.05   0.41316590   1.63   0.35126572   1.63   0.39268155   1.21   0.61261028   1.21   0.43586263 
  1.64   0.44248138   0.79   0.51354752   2.07   0.45387967   1.64   0.35540660   1.64   0.37523104   1.22   0.59116169   1.22   0.43277918 
  1.66   0.44672795   0.80   0.50288028   2.08   0.40889788   1.66   0.35589637   1.66   0.35950377   1.23   0.59949358   1.23   0.42591530 
  1.67   0.43901586   0.81   0.51159127   2.10   0.44054246   1.67   0.37546037   1.67   0.40957295   1.24   0.60231416   1.24   0.47517497 
  1.68   0.44830410   0.81   0.44311642   2.12   0.41380182   1.68   0.35607297   1.68   0.33340865   1.25   0.61035874   1.25   0.47039242 
  1.70   0.43966331   0.82   0.53780289   2.13   0.40694607   1.70   0.35957213   1.70   0.36024516   1.26   0.59864274   1.26   0.44017010 
  1.71   0.43281439   0.83   0.51097462   2.15   0.42426213   1.71   0.36232840   1.71   0.38845870   1.27   0.60447734   1.27   0.47997385 
  1.72   0.44516409   0.83   0.47829861   2.17   0.44320743   1.72   0.34845325   1.72   0.35056617   1.28   0.59805393   1.28   0.47408325 
  1.74   0.44866737   0.84   0.45259856   2.19   0.45645449   1.74   0.34999718   1.74   0.40260968   1.29   0.60601193   1.29   0.46763050 
  1.75   0.43519121   0.85   0.47422763   2.20   0.42116227   1.75   0.34616423   1.75   0.37328781   1.30   0.60739003   1.30   0.44135333 
  1.76   0.42312327   0.86   0.48611634   2.22   0.39680304   1.76   0.37613708   1.76   0.32732800   1.31   0.60364438   1.31   0.45859732 
  1.78   0.43252398   0.86   0.48391742   2.24   0.44702619   1.78   0.31662428   1.78   0.33288121   1.32   0.60695646   1.32   0.43435067 
  1.79   0.43158591   0.87   0.47890040   2.25   0.44351452   1.79   0.36967711   1.79   0.36883645   1.33   0.59530112   1.33   0.47020557 
  1.81   0.43284316   0.88   0.51852499   2.27   0.40966106   1.81   0.34115307   1.81   0.35178347   1.34   0.60314097   1.34   0.46446423 
  1.82   0.43212734   0.88   0.48398885   2.29   0.41910347   1.82   0.34482256   1.82   0.37965456   1.35   0.60346739   1.35   0.46682816 
  1.83   0.41448871   0.89   0.49107689   2.31   0.43738958   1.83   0.33460521   1.83   0.32306545   1.36   0.60105078   1.36   0.45188098 
  1.85   0.42379062   0.90   0.48397750   2.32   0.43262146   1.85   0.33507400   1.85   0.35186047   1.37   0.60013143   1.37   0.43542618 
  1.86   0.42771362   0.90   0.44482317   2.34   0.41389838   1.86   0.35150295   1.86   0.32984402   1.38   0.59671934   1.38   0.44813013 
  1.87   0.42859770   0.91   0.47710107   2.36   0.39037640   1.87   0.34997337   1.87   0.34857868   1.39   0.61225492   1.39   0.43288221 
  1.89   0.43270913   0.92   0.49135579   2.37   0.40819582   1.89   0.34756914   1.89   0.32334942   1.40   0.59713576   1.40   0.43868211 
  1.90   0.42677934   0.93   0.48920576   2.39   0.37728375   1.90   0.32442126   1.90   0.32711643   1.41   0.60524784   1.41   0.43243289 
  1.92   0.42411227   0.93   0.45923965   2.41   0.38620390   1.92   0.31965463   1.92   0.37313424   1.42   0.60864677   1.42   0.41903934 
  1.93   0.43156795   0.94   0.48039379   2.42   0.38272223   1.93   0.34427417   1.93   0.40488463   1.43   0.59522347   1.43   0.44581567 
  1.94   0.41609600   0.95   0.48045987   2.44   0.39160213   1.94   0.31267273   1.94   0.37229508   1.44   0.59555382   1.44   0.45750662 
  1.96   0.41982411   0.95   0.48316382   2.46   0.38413579   1.96   0.34404468   1.96   0.34266972   1.46   0.60238080   1.46   0.42975294 
  1.97   0.42986048   0.96   0.47885161   2.48   0.41156183   1.97   0.35249218   1.97   0.31071427   1.47   0.60396787   1.47   0.43961658 
  1.98   0.42361266   0.97   0.48533480   2.49   0.38635119   1.98   0.32800016   1.98   0.35808186   1.48   0.59546493   1.48   0.44756383 
  2.00   0.41248029   0.97   0.48725762   2.51   0.39058421   2.00   0.33375259   2.00   0.32075275   1.49   0.60415573   1.49   0.43407634 
  2.01   0.42262715   0.98   0.50941892   2.53   0.36751369   2.01   0.32005204   2.01   0.30809984   1.50   0.61956132   1.50   0.41751739 
  2.03   0.41211908   0.99   0.46866151   2.54   0.36815483   2.03   0.32609079   2.03   0.32250218   1.51   0.60146978   1.51   0.43512736 
  2.04   0.41839596   1.00   0.49557429   2.56   0.39758690   2.04   0.30151067   2.04   0.33833208   1.52   0.60166672   1.52   0.46148157 
  2.05   0.40336418   1.00   0.47277456   2.58   0.36645227   2.05   0.29826568   2.05   0.34303017   1.53   0.58589872   1.53   0.42832968 
  2.07   0.39135663   1.01   0.48811959   2.59   0.38237709   2.07   0.31823622   2.07   0.35893552   1.54   0.59394397   1.54   0.42538703 
  2.08   0.42107459   1.02   0.46966575   2.61   0.38888554   2.08   0.31812661   2.08   0.32203245   1.55   0.59826212   1.55   0.42888139 
  2.09   0.39820679   1.02   0.44785147   2.63   0.38971766   2.09   0.35103042   2.09   0.32071970   1.56   0.59826638   1.56   0.42907130 
  2.11   0.41227596   1.03   0.49134107   2.65   0.37449612   2.11   0.34033957   2.11   0.31662061   1.57   0.57699469   1.57   0.42264196 
  2.12   0.40239122   1.04   0.47193145   2.66   0.36472070   2.12   0.30086121   2.12   0.30855840   1.58   0.59128721   1.58   0.42556348 
  2.14   0.39939837   1.04   0.47956163   2.68   0.40571589   2.14   0.30480829   2.14   0.35089738   1.59   0.59083598   1.59   0.41165682 
  2.15   0.39792627   1.05   0.45830099   2.70   0.38880324   2.15   0.30855233   2.15   0.27455420   1.60   0.59554335   1.60   0.42999208 
  2.16   0.41325582   1.06   0.46162454   2.71   0.35972757   2.16   0.34094204   2.16   0.32962844   1.61   0.59824160   1.61   0.42437654 
  2.18   0.40097533   1.07   0.45511290   2.73   0.40155960   2.18   0.30972818   2.18   0.31814315   1.62   0.59129662   1.62   0.42386600 
  2.19   0.40738815   1.07   0.51460014   2.75   0.37634118   2.19   0.28150106   2.19   0.29679599   1.63   0.57809860   1.63   0.43634538 
  2.20   0.40366420   1.08   0.50980261   2.77   0.36916394   2.20   0.30741551   2.20   0.32728676   1.64   0.60122627   1.64   0.42053222 
  2.22   0.39384288   1.09   0.51979186   2.78   0.35203031   2.22   0.33058096   2.22   0.32325333   1.65   0.60059272   1.65   0.40735250 
  2.23   0.39257506   1.09   0.47322776   2.80   0.34550663   2.23   0.34764050   2.23   0.27143224   1.66   0.58632803   1.66   0.39946811 
  2.24   0.38030665   1.10   0.49917226   2.82   0.34901974   2.24   0.30640455   2.24   0.33498342   1.67   0.59194251   1.67   0.39014781 
  2.26   0.37681497   1.11   0.47181667   2.83   0.37832625   2.26   0.29088306   2.26   0.28034471   1.68   0.58877822   1.68   0.41087026 
  2.27   0.38570355   1.12   0.49944946   2.85   0.38214533   2.27   0.31675077   2.27   0.29315338   1.69   0.58667034   1.69   0.40265029 
  2.29   0.38774371   1.12   0.47544195   2.87   0.36296292   2.29   0.28797409   2.29   0.31699889   1.70   0.59815164   1.70   0.40403083 
  2.30   0.39375330   1.13   0.49942951   2.88   0.29213773   2.30   0.32023601   2.30   0.31807444   1.71   0.57381641   1.71   0.43150801 
  2.31   0.38934033   1.14   0.45935927   2.90   0.33938290   2.31   0.28442849   2.31   0.33659891   1.72   0.58411838   1.72   0.41311411 
  2.33   0.39223662   1.14   0.49751322   2.92   0.39551658   2.33   0.26157894   2.33   0.32666088   1.74   0.57858599   1.74   0.43179203 
  2.34   0.39376304   1.15   0.45148499   2.94   0.38695925   2.34   0.30457650   2.34   0.34148267   1.75   0.58348333   1.75   0.40121985 
  2.35   0.38776123   1.16   0.50811173   2.95   0.35808851   2.35   0.27557802   2.35   0.29673232   1.76   0.58278758   1.76   0.39413372 
  2.37   0.38556192   1.16   0.47444106   2.97   0.32325450   2.37   0.28886948   2.37   0.35848947   1.77   0.57645578   1.77   0.39875715 
  2.38   0.36556555   1.17   0.43795834   2.99   0.35689513   2.38   0.28414758   2.38   0.28107817   1.78   0.58300905   1.78   0.42886780 
  2.40   0.37122629   1.18   0.45854568   3.00   0.35611076   2.40   0.28053992   2.40   0.29326583   1.79   0.57728468   1.79   0.41447058 
  2.41   0.36753707   1.19   0.48619207   3.02   0.31690859   2.41   0.27902064   2.41   0.28740882   1.80   0.58650284   1.80   0.40175673 
  2.42   0.37651922   1.19   0.47880117   3.04   0.36910553   2.42   0.28593204   2.42   0.28295872   1.81   0.58722310   1.81   0.42025974 
  2.44   0.38018244   1.20   0.46961850   3.06   0.36384607   2.44   0.28843534   2.44   0.30887843   1.82   0.57690616   1.82   0.38083743 
  2.45   0.36340562   1.21   0.46984426   3.07   0.36740246   2.45   0.28893785   2.45   0.26520210   1.83   0.58622751   1.83   0.41310290 
  2.46   0.36584869   1.21   0.48923152   3.09   0.38939855   2.46   0.29152125   2.46   0.31318464   1.84   0.57962451   1.84   0.41457625 
  2.48   0.36689021   1.22   0.49324190   3.11   0.40573393   2.48   0.31067303   2.48   0.31222243   1.85   0.57422270   1.85   0.40943090 
  2.49   0.36882567   1.23   0.46675103   3.12   0.33139566   2.49   0.26095364   2.49   0.29521320   1.86   0.57101372   1.86   0.39337099 
  2.51   0.34938073   1.23   0.50500214   3.14   0.33189120   2.51   0.27451003   2.51   0.34153467   1.87   0.58318217   1.87   0.38632976 
  2.52   0.36392376   1.24   0.45912903   3.16   0.34443599   2.52   0.27897080   2.52   0.33797101   1.88   0.56902039   1.88   0.42777474 
  2.53   0.36760846   1.25   0.47075018   3.17   0.37533240   2.53   0.27234588   2.53   0.31514374   1.89   0.58138277   1.89   0.43055219 
  2.55   0.34594696   1.26   0.43935281   3.19   0.37881332   2.55   0.27878667   2.55   0.24889813   1.90   0.57882961   1.90   0.39152495 
  2.56   0.33716363   1.26   0.48501584   3.21   0.33548831   2.56   0.30995625   2.56   0.32343657   1.91   0.56390064   1.91   0.38285147 
  2.57   0.34837829   1.27   0.50134444   3.23   0.36774012   2.57   0.26638050   2.57   0.30228770   1.92   0.57077071   1.92   0.40990884 
  2.59   0.34027843   1.28   0.49693829   3.24   0.35905819   2.59   0.28621277   2.59   0.34887245   1.93   0.57230179   1.93   0.41745614 
  2.60   0.36738456   1.28   0.48344763   3.26   0.33150752   2.60   0.31116592   2.60   0.28568497   1.94   0.57233567   1.94   0.37365423 
  2.62   0.35086144   1.29   0.46559672   3.28   0.36697158   2.62   0.28777188   2.62   0.27642675   1.95   0.57422405   1.95   0.36572406 
  2.63   0.35800944   1.30   0.48529575   3.29   0.32174520   2.63   0.25468456   2.63   0.29189592   1.96   0.56699933   1.96   0.39274553 
  2.64   0.34663425   1.30   0.47690280   3.31   0.33626873   2.64   0.27986861   2.64   0.30910709   1.97   0.57173363   1.97   0.41606009 
  2.66   0.33844115   1.31   0.48168405   3.33   0.31859143   2.66   0.25911400   2.66   0.30228808   1.98   0.56884797   1.98   0.38065678 
  2.67   0.33276946   1.32   0.47920995   3.35   0.35391284   2.67   0.25108598   2.67   0.31882814   1.99   0.57705566   1.99   0.36866078 
  2.68   0.34141726   1.33   0.53432472   3.36   0.34652288   2.68   0.27775798   2.68   0.28644207   2.00   0.57024199   2.00   0.38276520 
  2.70   0.33651135   1.33   0.48042914   3.38   0.35475672   2.70   0.24954311   2.70   0.32313274   2.02   0.56927463   2.02   0.37931657 
  2.71   0.34328194   1.34   0.47030284   3.40   0.29642608   2.71   0.24933097   2.71   0.26653812   2.03   0.57003270   2.03   0.37345191 
  2.72   0.33589784   1.35   0.50440515   3.41   0.34502069   2.72   0.25197534   2.72   0.29396582   2.04   0.55829303   2.04   0.38899740 
  2.74   0.33306656   1.35   0.50861293   3.43   0.31582819   2.74   0.26325990   2.74   0.24358122   2.05   0.56243713   2.05   0.40346214 
  2.75   0.32909606   1.36   0.50441158   3.45   0.33972413   2.75   0.24909951   2.75   0.29915356   2.06   0.57160149   2.06   0.37348274 
  2.77   0.31402600   1.37   0.49139439   3.46   0.32541303   2.77   0.23452707   2.77   0.27843472   2.07   0.57010854   2.07   0.36037226 
  2.78   0.33395190   1.37   0.47715180   3.48   0.35367882   2.78   0.23706860   2.78   0.27742091   2.08   0.56477075   2.08   0.38033159 
  2.79   0.32680446   1.38   0.48050549   3.50   0.36497781   2.79   0.25642452   2.79   0.29995617   2.09   0.57147963   2.09   0.37917040 
  2.81   0.32108124   1.39   0.48615351   3.52   0.38316829   2.81   0.22941941   2.81   0.27939902   2.10   0.57424922   2.10   0.36892447 
  2.82   0.33116892   1.40   0.47231820   3.53   0.34961239   2.82   0.27639146   2.82   0.27678981   2.11   0.56621014   2.11   0.34183293 
  2.83   0.33887237   1.40   0.48028261   3.55   0.33710226   2.83   0.25098634   2.83   0.28035532   2.12   0.58354349   2.12   0.36565871 
  2.85   0.31766709   1.41   0.45359258   3.57   0.32212589   2.85   0.25801356   2.85   0.30009273   2.13   0.57962295   2.13   0.36308193 
  2.86   0.33141253   1.42   0.46474896   3.58   0.33756771   2.86   0.24079091   2.86   0.28055085   2.14   0.56082131   2.14   0.36957671 
  2.88   0.32647317   1.42   0.51172742   3.60   0.34725907   2.88   0.25343505   2.88   0.29748450   2.15   0.57010198   2.15   0.35223470 
  2.89   0.31215136   1.43   0.46942293   3.62   0.35389344   2.89   0.21683154   2.89   0.26998417   2.16   0.55476165   2.16   0.36533385 
  2.90   0.32381470   1.44   0.48636862   3.64   0.33478489   2.90   0.22198355   2.90   0.27213752   2.17   0.56046783   2.17   0.38493425 
  2.92   0.31463414   1.45   0.49532207   3.65   0.35286144   2.92   0.26131362   2.92   0.30994022   2.18   0.56016061   2.18   0.36277433 
  2.93   0.30583378   1.45   0.51001575   3.67   0.34572358   2.93   0.23064505   2.93   0.28808152   2.19   0.56201224   2.19   0.35023271 
  2.94   0.31439029   1.46   0.47920238   3.69   0.34196998   2.94   0.24419906   2.94   0.30138213   2.20   0.55682470   2.20   0.36643100 
  2.96   0.30520691   1.47   0.47441456   3.70   0.38209827   2.96   0.24486298   2.96   0.28407693   2.21   0.57116649   2.21   0.36127450 
  2.97   0.29361820   1.47   0.52063811   3.72   0.35549048   2.97   0.22935422   2.97   0.27930304   2.22   0.55369034   2.22   0.37138385 
  2.99   0.30199178   1.48   0.48615129   3.74   0.31270061   2.99   0.24591307   2.99   0.25357252   2.23   0.56869171   2.23   0.35661228 
  3.00   0.30356230   1.49   0.47464070   3.75   0.36722526   3.00   0.22510605   3.00   0.26591003   2.24   0.55634530   2.24   0.39280568 
  3.01   0.30606202   1.49   0.47695281   3.77   0.32501373   3.01   0.24900195   3.01   0.24507208   2.25   0.56309292   2.25   0.38139958 
  3.03   0.31158126   1.50   0.48477851   3.79   0.33580862   3.03   0.22337743   3.03   0.25635256   2.26   0.56035713   2.26   0.37253492 
  3.04   0.28879290   1.51   0.46636655   3.81   0.33194737   3.04   0.23417827   3.04   0.28448800   2.27   0.56989650   2.27   0.32762656 
  3.05   0.30943999   1.52   0.48473616   3.82   0.31317335   3.05   0.23677138   3.05   0.25667894   2.28   0.55100904   2.28   0.34859875 
  3.07   0.29440756   1.52   0.47996420   3.84   0.33329875   3.07   0.20791070   3.07   0.29073678   2.29   0.54417397   2.29   0.36267200 
  3.08   0.29535694   1.53   0.50283525   3.86   0.33615669   3.08   0.22463391   3.08   0.26777006   2.31   0.55297022   2.31   0.38616304 
  3.09   0.30668512   1.54   0.48805874   3.87   0.34236825   3.09   0.22504619   3.09   0.29954570   2.32   0.56043008   2.32   0.39695532 
  3.11   0.30482866   1.54   0.50464849   3.89   0.33038931   3.11   0.23216462   3.11   0.28319724   2.33   0.56357895   2.33   0.33846434 
  3.12   0.30666664   1.55   0.47925782   3.91   0.31941776   3.12   0.23390679   3.12   0.27787063   2.34   0.55273028   2.34   0.36711859 
  3.14   0.30284726   1.56   0.48312922   3.93   0.34745344   3.14   0.26139127   3.14   0.28879475   2.35   0.55914609   2.35   0.37072716 
  3.15   0.29673980   1.56   0.52054906   3.94   0.35458856   3.15   0.22282561   3.15   0.30793740   2.36   0.55366611   2.36   0.37054399 
  3.16   0.29011954   1.57   0.50681258   3.96   0.35761881   3.16   0.21451146   3.16   0.27061280   2.37   0.57244451   2.37   0.36870394 
  3.18   0.29791834   1.58   0.49796701   3.98   0.27125860   3.18   0.25782197   3.18   0.25310787   2.38   0.54742489   2.38   0.32873847 
  3.19   0.28917684   1.59   0.49819168   3.99   0.31409181   3.19   0.22940062   3.19   0.25661425   2.39   0.54867275   2.39   0.34969351 
  3.20   0.29466722   1.59   0.46220004   4.01   0.34927841   3.20   0.23982186   3.20   0.25018154   2.40   0.56010753   2.40   0.34477703 
  3.22   0.29468424   1.60   0.44882032   4.03   0.30431861   3.22   0.22096273   3.22   0.26157352   2.41   0.55573641   2.41   0.34593434 
  3.23   0.30002643   1.61   0.50543879   4.04   0.31731461   3.23   0.20088423   3.23   0.25443672   2.42   0.55134470   2.42   0.36703186 
  3.25   0.28628172   1.61   0.46502049   4.06   0.33679359   3.25   0.22195788   3.25   0.25622017   2.43   0.56293316   2.43   0.35757038 
  3.26   0.30348019   1.62   0.46555141   4.08   0.31846997   3.26   0.24859709   3.26   0.24546055   2.44   0.55857910   2.44   0.38725616 
  3.27   0.30124379   1.63   0.51159000   4.10   0.34768305   3.27   0.18258712   3.27   0.24855687   2.45   0.54933125   2.45   0.33456099 
  3.29   0.30641476   1.63   0.52433174   4.11   0.30392969   3.29   0.22042190   3.29   0.22001748   2.46   0.55418713   2.46   0.35388792 
  3.30   0.29370880   1.64   0.52325478   4.13   0.32254751   3.30   0.24113521   3.30   0.25323970   2.47   0.56123846   2.47   0.36273421 
  3.31   0.29310871   1.65   0.49479594   4.15   0.31546297   3.31   0.20858279   3.31   0.22683087   2.48   0.55349985   2.48   0.33803817 
  3.33   0.29029954   1.66   0.48849715   4.16   0.33137364   3.33   0.22597829   3.33   0.24614032   2.49   0.54441710   2.49   0.35279468 
  3.34   0.29505674   1.66   0.48855828   4.18   0.31129325   3.34   0.20353977   3.34   0.25804000   2.50   0.54899259   2.50   0.33379317 
  3.36   0.29654826   1.67   0.47969235   4.20   0.31335315   3.36   0.20906241   3.36   0.22422517   2.51   0.54897751   2.51   0.35700522 
  3.37   0.28536552   1.68   0.51692904   4.22   0.36098161   3.37   0.20011844   3.37   0.23758750   2.52   0.55543551   2.52   0.36761735 
  3.38   0.27595258   1.68   0.50096585   4.23   0.30274296   3.38   0.24226298   3.38   0.24489432   2.53   0.55731365   2.53   0.35115034 
  3.40   0.28377810   1.69   0.53036431   4.25   0.34760699   3.40   0.21780849   3.40   0.23962354   2.54   0.55373847   2.54   0.37220322 
  3.41   0.28052283   1.70   0.46633907   4.27   0.32612729   3.41   0.20332335   3.41   0.25496346   2.55   0.54788832   2.55   0.35676853 
  3.42   0.27294951   1.71   0.49969535   4.28   0.35570403   3.42   0.22724762   3.42   0.26892518   2.56   0.54887624   2.56   0.34068203 
  3.44   0.28864132   1.71   0.50459794   4.30   0.32731688   3.44   0.21378588   3.44   0.25854946   2.57   0.55584223   2.57   0.38003451 
  3.45   0.28594516   1.72   0.48312531   4.32   0.30971364   3.45   0.20787403   3.45   0.23632273   2.59   0.54661768   2.59   0.34813255 
  3.47   0.27999528   1.73   0.49975028   4.33   0.35981577   3.47   0.21751876   3.47   0.22791079   2.60   0.55706594   2.60   0.35615535 
  3.48   0.27767074   1.73   0.47008908   4.35   0.36155497   3.48   0.21821537   3.48   0.25004836   2.61   0.55157517   2.61   0.35647473 
  3.49   0.27738308   1.74   0.48208898   4.37   0.29725178   3.49   0.23798670   3.49   0.23223580   2.62   0.56422236   2.62   0.34555412 
  3.51   0.26885830   1.75   0.47525236   4.39   0.32953882   3.51   0.19882766   3.51   0.22595158   2.63   0.54973330   2.63   0.34750754 
  3.52   0.27419763   1.75   0.50783868   4.40   0.31053352   3.52   0.22669785   3.52   0.22171998   2.64   0.55674352   2.64   0.35265523 
  3.53   0.27434932   1.76   0.47872630   4.42   0.35675607   3.53   0.21835534   3.53   0.26448557   2.65   0.54256120   2.65   0.36787413 
  3.55   0.26737296   1.77   0.48626312   4.44   0.30927519   3.55   0.18938605   3.55   0.25172976   2.66   0.54816652   2.66   0.32602754 
  3.56   0.29286968   1.78   0.48397180   4.45   0.33063273   3.56   0.19979977   3.56   0.20679031   2.67   0.56249249   2.67   0.37795360 
  3.57   0.26455599   1.78   0.46213923   4.47   0.36579861   3.57   0.18283164   3.57   0.24641119   2.68   0.55514379   2.68   0.32394799 
  3.59   0.26811534   1.79   0.51405865   4.49   0.33198173   3.59   0.20824096   3.59   0.22460547   2.69   0.54473874   2.69   0.33759289 
  3.60   0.26091325   1.80   0.51131254   4.51   0.34489923   3.60   0.18530027   3.60   0.21181541   2.70   0.55003333   2.70   0.33492838 
  3.62   0.26184597   1.80   0.48078033   4.52   0.33152469   3.62   0.19372952   3.62   0.21535584   2.71   0.56316270   2.71   0.32596252 
  3.63   0.28082369   1.81   0.52536060   4.54   0.31270869   3.63   0.21276453   3.63   0.20681894   2.72   0.56047550   2.72   0.35433476 
  3.64   0.26727714   1.82   0.50547727   4.56   0.27718967   3.64   0.21408825   3.64   0.25830558   2.73   0.54670845   2.73   0.36287254 
  3.66   0.27344030   1.82   0.52477818   4.57   0.29044863   3.66   0.19212051   3.66   0.22715464   2.74   0.56183021   2.74   0.35892820 
  3.67   0.26190772   1.83   0.48700164   4.59   0.34351481   3.67   0.18102949   3.67   0.26456968   2.75   0.55536507   2.75   0.35677155 
  3.68   0.25692549   1.84   0.44958202   4.61   0.33541672   3.68   0.18316066   3.68   0.21183411   2.76   0.55040399   2.76   0.34235221 
  3.70   0.27535419   1.85   0.45701182   4.62   0.29866411   3.70   0.16412603   3.70   0.19516112   2.77   0.54685284   2.77   0.32688976 
  3.71   0.26871463   1.85   0.49671216   4.64   0.37369793   3.71   0.21939690   3.71   0.23031512   2.78   0.54684228   2.78   0.35593680 
  3.73   0.25583595   1.86   0.49836125   4.66   0.31854923   3.73   0.18245463   3.73   0.24104892   2.79   0.54567564   2.79   0.35184397 
  3.74   0.27239756   1.87   0.47973431   4.68   0.30655386   3.74   0.19088061   3.74   0.23546929   2.80   0.55223270   2.80   0.33422359 
  3.75   0.27030947   1.87   0.49025648   4.69   0.31519854   3.75   0.21164846   3.75   0.26235793   2.81   0.54419911   2.81   0.33609430 
  3.77   0.26208469   1.88   0.49052206   4.71   0.31126202   3.77   0.22434915   3.77   0.23005926   2.82   0.55584808   2.82   0.34136534 
  3.78   0.25802444   1.89   0.51328548   4.73   0.30235674   3.78   0.22043280   3.78   0.23877669   2.83   0.55487656   2.83   0.33163610 
  3.79   0.25210504   1.89   0.43845582   4.74   0.32571681   3.79   0.21635230   3.79   0.19230647   2.84   0.55305557   2.84   0.35290395 
  3.81   0.27845102   1.90   0.45108704   4.76   0.31673247   3.81   0.20915011   3.81   0.24138185   2.85   0.55651551   2.85   0.33852642 
  3.82   0.26225318   1.91   0.48288880   4.78   0.29922818   3.82   0.18846450   3.82   0.25930225   2.87   0.53827967   2.87   0.30413956 
  3.84   0.25902893   1.92   0.46332927   4.80   0.33778970   3.84   0.19945037   3.84   0.25092688   2.88   0.55945727   2.88   0.32789917 
  3.85   0.24542065   1.92   0.51334078   4.81   0.31538183   3.85   0.20021929   3.85   0.21969490   2.89   0.55043293   2.89   0.33044078 
  3.86   0.25291840   1.93   0.47451985   4.83   0.30328794   3.86   0.18293390   3.86   0.22698547   2.90   0.54960612   2.90   0.36543442 
  3.88   0.26750731   1.94   0.48807690   4.85   0.27988407   3.88   0.19157868   3.88   0.23899147   2.91   0.54631416   2.91   0.32482081 
  3.89   0.25572888   1.94   0.48197215   4.86   0.31174914   3.89   0.21435280   3.89   0.20086256   2.92   0.55198065   2.92   0.34630973 
  3.90   0.24771528   1.95   0.49761481   4.88   0.28865983   3.90   0.17619652   3.90   0.25597123   2.93   0.55657101   2.93   0.30913694 
  3.92   0.23540507   1.96   0.46990998   4.90   0.35412442   3.92   0.20207285   3.92   0.24026726   2.94   0.53931877   2.94   0.32887733 
  3.93   0.24626611   1.96   0.47350735   4.91   0.31002018   3.93   0.21834184   3.93   0.22616769   2.95   0.54485111   2.95   0.35613426 
  3.95   0.24231962   1.97   0.48266050   4.93   0.34273832   3.95   0.18936291   3.95   0.21081859   2.96   0.56083480   2.96   0.34202212 
  3.96   0.24124405   1.98   0.46771801   4.95   0.29494388   3.96   0.20525893   3.96   0.23537032   2.97   0.53825503   2.97   0.36088435 
  3.97   0.24565491   1.99   0.49463685   4.97   0.30586299   3.97   0.19364734   3.97   0.25478284   2.98   0.54974738   2.98   0.36014351 
  3.99   0.24271487   1.99   0.48503249   4.98   0.30960475   3.99   0.18980066   3.99   0.22316929   2.99   0.54292782   2.99   0.31145977 
  4.00   0.23080665   2.00   0.49529570   5.00   0.35316399   4.00   0.17642759   4.00   0.24787067   3.00   0.54930427   3.00   0.34711047 
