# Supplementary material for: DeerLab: a comprehensive software package for analyzing dipolar electron paramagnetic resonance spectroscopy data
Source: Magn Reson (Gott). 2020 Oct 1;1(2):209–24. doi: 10.5194/mr-1-209-2020 (PMC8462493; doi:10.5194/mr-1-209-2020)
Supplement: All DeerLab (version 0.10.0) scripts employed for generating the figures in this work are available in the Supplement. The supplement related to this article is available online at: https://doi.org/10.5194/mr-1-209-2020-supplement. [file mr-1-209-supplement.zip › scripts/groundtruth.m]

function [r,P] = groundtruth(figurename)

%Generate the ground truth distance distribution for a given figure
switch figurename
        
    case 'figure2'
        r = linspace(1.5,8.2,300);
        P = [0 0 0 0 0 0 0 0 0 0 0 0 0 0 0 0 0 0 0 0 0 0 0 0 0 0 0 0 0 0 0 0 0 0 0 0 0 0 0 0 0 0 0 0 0 0 0 0 0 0 0 0 0 0 0 0 0 0 0 0 0 0 0 0 0 0 ...
            0.001 0.001 0.002 0.004 0.006 0.009 0.014 0.022 0.034 0.052 0.078 0.111 0.148 0.189 0.241 0.314 0.428 0.595 0.811 1.046 1.252 1.379 ...
            1.399 1.322 1.184 1.033 0.903 0.807 0.739 0.688 0.644 0.608 0.591 0.612 0.691 0.843 1.078 1.387 1.739 2.086 2.366 2.527 2.538 2.395 2.124 ...
            1.77 1.393 1.049 0.777 0.588 0.47 0.393 0.333 0.272 0.207 0.144 0.091 0.051 0.026 0.012 0.005 0.002 0.001 0 0 0 0 0 0 0 0 0 0 0 0 0 0 0 0 ...
            0 0 0 0 0 0 0 0 0 0 0 0 0 0 0 0 0 0 0 0 0 0 0 0 0 0 0 0 0 0 0 0 0 0 0 0 0 0 0 0 0 0 0 0 0 0 0 0 0 0 0 0 0 0 0 0 0 0 0 0 0 0 0 0 0 0 0 0 0 ...
            0 0 0 0 0 0 0 0 0 0 0 0 0 0 0 0 0 0 0 0 0 0 0 0 0 0 0 0 0 0 0 0 0 0 0 0 0 0 0 0 0 0 0 0 0 0 0 0 0 0 0 0 0 0 0 0 0 0 0 0 0 0 0 0 0 0 0 0 0 0 0 0 0 0 0 0 0 0 0 0 0 0 0 0 0 0];
                
    case 'figure3'
        r = linspace(2,6,300);
        P = [0 0 0 0 0 0 0 0 0 0 0 0 0 0 0 0 0 0 0 0 0 0 0 0 0 0 0 0 0 0 0 0 0 0 0 0 0 0 0 0 0 0 0 0 0 0 0 0 0 0 0 0 0 0 0 0 0 0 0 0 0 0 0 0 0.001 ...
            0.001 0.002 0.003 0.006 0.009 0.013 0.02 0.028 0.039 0.052 0.067 0.085 0.106 0.128 0.151 0.175 0.198 0.219 0.238 0.252 0.263 0.271 0.275 ...
            0.278 0.281 0.286 0.295 0.307 0.322 0.34 0.359 0.375 0.387 0.392 0.389 0.378 0.359 0.336 0.311 0.287 0.266 0.252 0.246 0.249 0.263 0.29 ...
            0.328 0.381 0.446 0.522 0.609 0.701 0.796 0.888 0.973 1.048 1.11 1.157 1.189 1.207 1.211 1.205 1.189 1.167 1.139 1.108 1.075 1.04 1.002 ...
            0.961 0.919 0.874 0.828 0.783 0.74 0.701 0.665 0.633 0.605 0.579 0.558 0.539 0.526 0.519 0.521 0.532 0.553 0.584 0.621 0.664 0.709 0.754 ...
            0.796 0.836 0.872 0.905 0.934 0.959 0.977 0.989 0.991 0.983 0.965 0.939 0.906 0.87 0.834 0.799 0.768 0.74 0.714 0.69 0.665 0.638 0.609 ...
            0.579 0.547 0.516 0.487 0.46 0.436 0.414 0.394 0.375 0.357 0.338 0.318 0.298 0.277 0.256 0.237 0.218 0.201 0.184 0.169 0.156 0.142 0.13 ...
            0.117 0.106 0.094 0.083 0.073 0.063 0.055 0.047 0.041 0.036 0.033 0.03 0.028 0.026 0.025 0.025 0.024 0.023 0.022 0.021 0.02 0.019 0.017 ...
            0.016 0.015 0.013 0.012 0.011 0.01 0.009 0.009 0.008 0.007 0.006 0.005 0.004 0.004 0.003 0.002 0.002 0.001 0.001 0.001 0 0 0 0 0 0 0 0 0 ...
            0 0 0 0 0 0 0 0 0 0 0 0 0 0 0 0 0 0 0 0 0 0 0 0 0 0 0 0 0 0 0 0 0 0 0 0 0 0 0 0 0 0 0 0 0];
        
    case 'figure5'
        r = linspace(1.5,8.2,300);
        P = [0 0 0 0 0 0 0 0 0 0 0 0 0 0 0 0 0 0 0 0 0 0 0 0 0 0 0 0 0 0 0 0 0 0 0 0 0 0 0 0 0 0 0 0 0 0 0 0 0 0 0 0 0 0 0 0 0 0 0 0 0 0 0 0 0 0 0 ...
            0 0 0 0 0 0 0 0 0 0 0 0 0 0 0 0 0 0 0 0 0 0 0 0 0 0 0 0 0 0 0 0 0 0 0 0 0 0 0 0 0 0 0.0001 0.0001 0.0002 0.0005 0.0009 0.0016 0.0028 ...
            0.0045 0.007 0.0104 0.0144 0.0189 0.0236 0.0282 0.0325 0.0367 0.0409 0.0458 0.0523 0.062 0.0765 0.0973 0.125 0.1584 0.1954 0.2343 0.2748 ...
            0.3184 0.3668 0.4193 0.4725 0.5205 0.5575 0.5804 0.5898 0.5899 0.5865 0.5841 0.5837 0.583 0.5783 0.5676 0.553 0.54 0.5346 0.54 0.5546 ...
            0.5737 0.5914 0.6046 0.6153 0.6305 0.6601 0.7127 0.7908 0.8891 0.9955 1.0964 1.1814 1.2456 1.2878 1.3075 1.3027 1.2716 1.2152 1.1389 ...
            1.0522 0.9661 0.8911 0.8354 0.8035 0.795 0.8035 0.8172 0.8221 0.8072 0.7681 0.7088 0.6385 0.5668 0.5002 0.4407 0.3869 0.3368 0.2896 ...
            0.2456 0.2057 0.17 0.1379 0.1086 0.0821 0.0592 0.0408 0.0271 0.0175 0.0111 0.0069 0.0041 0.0024 0.0013 0.0006 0.0003 0.0001 0 0 0 0 ...
            0 0 0 0 0 0 0 0 0 0 0 0 0 0 0 0 0 0 0 0 0 0 0 0 0 0 0 0 0 0 0 0 0 0 0 0 0 0 0 0 0 0 0 0 0 0 0 0 0 0 0 0 0 0 0 0 0 0 0 0 0 0 0 0 0 0 ...
            0 0 0 0 0 0 0 0 0 0 0 0 0 0 0 0 0 0];

    case 'figure7a'
        r = linspace(1,5,300);
        P = [zeros(1,78) 1e-05 1e-05 2e-05 4e-05 7e-05 0.00012 0.00018 0.00027 0.00041 0.00059 0.00083 0.00116 0.00155 0.00206 0.00274 0.00355 ...
             0.00457 0.00585 0.0073 0.00904 0.01104 0.01323 0.01571 0.01856 0.02173 0.02547 0.03007 0.03533 0.04172 0.04934 0.0577 0.06706 0.07681 ...
             0.08654 0.0958 0.10367 0.11042 0.11518 0.11791 0.11947 0.11959 0.11928 0.11905 0.11948 0.12132 0.12414 0.1285 0.13389 0.13963 0.14543 ...
             0.15017 0.15395 0.15589 0.15572 0.15428 0.1511 0.14695 0.14243 0.13779 0.13377 0.13033 0.12806 0.12744 0.12809 0.13095 0.13664 0.1444 ...
             0.1555 0.17 0.18652 0.20571 0.22611 0.24666 0.26651 0.28395 0.29946 0.31158 0.32023 0.32678 0.33051 0.33235 0.33323 0.33308 0.33255 ...
             0.33191 0.33129 0.331 0.33101 0.33159 0.33308 0.33533 0.33893 0.34438 0.35112 0.35994 0.37048 0.38185 0.39397 0.40554 0.41641 0.42575 ...
             0.43347 0.4404 0.44658 0.45339 0.46102 0.47045 0.4822 0.49547 0.511 0.52862 0.54772 0.56916 0.59354 0.62006 0.65006 0.68336 0.71845  ...
             0.75562 0.79282 0.8293 0.86356 0.89365 0.92048 0.94172 0.95645 0.96671 0.97004 0.96677 0.9595 0.94686 0.93088 0.91343 0.89495 0.87738  ...
             0.86087 0.84664 0.83578 0.82754 0.82383 0.82594 0.83221 0.84516 0.86443 0.88715 0.91393 0.94054 0.96526 0.98442 0.99319 0.99426 0.98268 ...
             0.96025 0.93246 0.89944 0.86838 0.84053 0.82031 0.80964 0.80467 0.80724 0.81305 0.81947 0.82451 0.82437 0.81978 0.80704 0.78386 0.75334 ...
             0.71125 0.65859 0.60011 0.53468 0.46771 0.40152 0.33914 0.28407 0.2342 0.1926 0.15826 0.1282 0.10369 0.08326 0.06527 0.05051 0.03853  ...
             0.0283 0.02051 0.01473 0.01012 0.00699 0.00485 0.00323 0.00222 0.00153 0.00102 0.00069 0.00047 0.0003 0.00019 0.00012 7e-05 4e-05 2e-05  ...
             1e-05 1e-05 0 0 0 0 0 0 0 0 0 0 0 0 0 0 0 0];
        
        
    case 'figure7b'
        r = linspace(2,6,200);
        P = [0 0 0 0 0 0 0 0 0 0 0 0 0 0 0 0 0 0 0 0 0 0 0 0 0 0 0 0 0 0 0 0 0 0 0 0 0 0 0 0 0 1e-05 2e-05 3e-05 5e-05 8e-05 0.00014 0.00023  ...
            0.00041 0.00074 0.00131 0.00225 0.00366 0.00565 0.00838 0.01219 0.0178 0.02633 0.03922 0.05771 0.08221 0.11188 0.14518 0.18168 0.2248  ...
            0.28275 0.36735 0.49053 0.65741 0.85896 1.06947 1.25245 1.37376 1.39808 1.35365 1.24516 1.10999 0.97984 0.87289 0.79319 0.73507 0.68932  ...
            0.64908 0.61427 0.59408 0.59927 0.63937 0.73502 0.89383 1.11895 1.40177 1.71917 2.03425 2.30415 2.49212 2.53524 2.50154 2.32238 2.05226  ...
            1.72641 1.3876 1.07637 0.82189 0.63535 0.51027 0.42821 0.36843 0.31529 0.25996 0.20167 0.14516 0.09623 0.05855 0.03262 0.01664 0.00776  ...
            0.0033 0.00128 0.00045 0.00014 4e-05 1e-05 0 0 0 0 0 0 0 0 0 0 0 0 0 0 0 0 0 0 0 0 0 0 0 0 0 0 0 0 0 0 0 0 0 0 0 0 0 0 0 0 0 0 0 0 0 0  ...
            0 0 0 0 0 0 0 0 0 0 0 0 0 0 0 0 0 0 0 0 0 0 0 0 0 0 0 0 0 0 0 0];
           
    case 'figure8'
        r = linspace(2.5,6,200);
        P = [0 0 0 0 0 0 0 0 0 0 0 0 0 0 0 0 0 0 0 0 0 0 0 0 0 0 0.0001 0.0002 0.0003 0.0005 0.0008 0.0013 0.002 0.003 0.0044 0.0064 0.0087 ...
            0.0116 0.0148 0.0183 0.022 0.0256 0.0292 0.0326 0.0358 0.0391 0.0426 0.0467 0.0518 0.0592 0.0692 0.0824 0.0992 0.1209 0.1463 0.1741 ...
            0.2035 0.234 0.2658 0.2994 0.3352 0.3737 0.415 0.4567 0.4959 0.5306 0.5588 0.5767 0.5862 0.5898 0.5892 0.5866 0.5846 0.5839 0.5835 ...
            0.5825 0.5787 0.5709 0.5606 0.5496 0.5398 0.5356 0.5379 0.5458 0.5582 0.5731 0.587 0.5985 0.6081 0.6169 0.6288 0.6506 0.6845 0.7321 ...
            0.7941 0.8713 0.9533 1.0347 1.1112 1.1779 1.2291 1.2679 1.2939 1.307 1.3032 1.2819 1.246 1.197 1.137 1.0689 1.0012 0.9378 0.8821 ...
            0.8384 0.8121 0.7991 0.7975 0.8046 0.8154 0.8204 0.8155 0.7983 0.7675 0.7209 0.668 0.6123 0.5568 0.5045 0.4573 0.4135 0.3724 0.3333 ...
            0.2962 0.2612 0.2284 0.198 0.1701 0.1448 0.1212 0.0992 0.0789 0.0609 0.0462 0.034 0.0244 0.0171 0.012 0.0084 0.0057 0.0038 0.0024 ...
            0.0015 0.0009 0.0005 0.0003 0.0001 0.0001 0 0 0 0 0 0 0 0 0 0 0 0 0 0 0 0 0 0 0 0 0 0 0 0 0 0 0 0 0 0 0 0 0 0 0 0 0 0 0 0 0 0 0];
        
    case 'figure10_1'
        
        r = linspace(2,8,300);
        P = [0 0 0 0 0 0 0 1e-05 1e-05 2e-05 3e-05 4e-05 7e-05 0.0001 0.00014 0.00019 0.00025 0.00033 0.00042 0.00053 0.00068 0.00087 0.00111  ...
            0.00139 0.00169 0.00197 0.00219 0.00234 0.0024 0.0024 0.00239 0.0024 0.00247 0.0026 0.00277 0.00295 0.00308 0.00314 0.00311 0.00302  ...
            0.00288 0.00274 0.00263 0.00256 0.00256 0.00264 0.00284 0.00318 0.00365 0.00422 0.00485 0.00545 0.00595 0.00631 0.00654 0.00665 0.00669  ...
            0.00668 0.00666 0.00664 0.00664 0.00666 0.00671 0.00682 0.007 0.00727 0.0076 0.00797 0.00831 0.00859 0.00881 0.00899 0.0092 0.00949  ...
            0.00986 0.01033 0.01088 0.01153 0.01229 0.0132 0.01423 0.01535 0.01647 0.0175 0.01836 0.019 0.01938 0.01948 0.01932 0.01894 0.01842  ...
            0.01787 0.01735 0.01692 0.01662 0.01651 0.01663 0.01702 0.01767 0.01847 0.01927 0.01985 0.02001 0.01966 0.01888 0.01788 0.01697 0.01636  ...
            0.01613 0.01621 0.01642 0.01657 0.01651 0.01613 0.01533 0.01406 0.01237 0.0104 0.00837 0.00649 0.00491 0.00366 0.0027 0.00196 0.00138  ...
            0.00094 0.00061 0.00037 0.00022 0.00012 7e-05 4e-05 2e-05 1e-05 1e-05 0 0 0 0 0 0 0 0 0 0 0 0 0 0 0 0 0 0 0 0 0 0 0 0 0 0 0 0 0 0 0 0 0  ...
            0 0 0 0 0 0 0 0 0 0 0 0 0 0 0 0 0 0 0 0 0 0 0 0 0 0 0 0 0 0 0 0 0 0 0 0 0 0 0 0 0 0 0 0 0 0 0 0 0 0 0 0 0 0 0 0 0 0 0 0 0 0 0 0 0 0 0 0  ...
            0 0 0 0 0 0 0 0 0 0 0 0 0 0 0 0 0 0 0 0 0 0 0 0 0 0 0 0 0 0 0 0 0 0 0 0 0 0 0 0 0 0 0 0 0 0 0 0 0 0 0 0 0 0 0 0 0 0 0 0 0 0 0 0];      
        
    case 'figure10_2'
        
        r = linspace(2,8,300);
        P = [0 0 0 0 0 0 0 0 0 0 0 0 0 0 0 0 0 0 0 0 0 0 0 0 0 0 0 0 0 0 0 0 0 0 0 0 0 0 0 0 0 0 0 0 0 0 0 0 0 0 0 0 0 0 0 0 0 0 0 0 0 0 0 0 0 0 0 ...
            1e-05 2e-05 3e-05 5e-05 8e-05 0.00013 0.0002 0.00029 0.00039 0.00049 0.00059 0.00069 0.00079 0.00088 0.00098 0.00111 0.0013 0.00158 0.00199 ...
            0.00255 0.00326 0.00406 0.00492 0.00581 0.00676 0.0078 0.00895 0.01015 0.01129 0.01222 0.01286 0.01317 0.01322 0.01318 0.0131 0.01308 ...
            0.01307 0.01301 0.01282 0.01251 0.01219 0.012 0.01204 0.01229 0.01269 0.01311 0.01345 0.01369 0.01398 0.0145 0.01547 0.01701 0.01907 ...
            0.02142 0.02376 0.02582 0.02744 0.02857 0.02921 0.02925 0.02883 0.02776 0.0262 0.02431 0.02235 0.02055 0.01912 0.01819 0.01785 0.01791 ...
            0.01821 0.0184 0.01826 0.0176 0.01642 0.01491 0.01329 0.01175 0.01036 0.00911 0.00796 0.00688 0.00586 0.00493 0.0041 0.00335 0.00267 ...
            0.00205 0.00151 0.00106 0.00071 0.00046 0.00029 0.00018 0.00011 7e-05 4e-05 2e-05 1e-05 0 0 0 0 0 0 0 0 0 0 0 0 0 0 0 0 0 0 0 0 0 0 0 ...
            0 0 0 0 0 0 0 0 0 0 0 0 0 0 0 0 0 0 0 0 0 0 0 0 0 0 0 0 0 0 0 0 0 0 0 0 0 0 0 0 0 0 0 0 0 0 0 0 0 0 0 0 0 0 0 0 0 0 0 0 0 0 0 0 0 0 0 ...
            0 0 0 0 0 0 0 0 0 0 0 0 0 0 0 0 0 0 0 0 0 0 0 0 0 0 0 0 0 0 0 0 0 0 0 0 0 0 0 0 0 0 0 0];

                        
    case 'figure11'
        r = linspace(2,6,200);
        P = [0 0 0 0 0 0 0 0 0 0 0 0 0 0 0 0 0 0 0 0 0 0 0 0 0 0 0 0 0 0 0 0 0 0 0 0 0 0 0 0 0 0 0.00011 0.001 0.00211 0.00484 0.00946 0.01733 ...
            0.02933 0.0471 0.06927 0.0982 0.13102 0.16621 0.20087 0.23114 0.25357 0.26817 0.27546 0.27997 0.28738 0.30286 0.32483 0.35254 0.37696 ...
            0.39035 0.38721 0.36533 0.33176 0.29486 0.26356 0.24795 0.25155 0.28147 0.33788 0.42578 0.53866 0.67285 0.8141 0.94745 1.06055 1.14316 ...
            1.1928 1.20993 1.20172 1.1734 1.13239 1.08437 1.03168 0.97241 0.9089 0.84055 0.77312 0.71144 0.65749 0.61237 0.57398 0.54391 0.52432 ...
            0.52054 0.53732 0.57641 0.63207 0.6982 0.76504 0.82662 0.88086 0.92737 0.96396 0.98637 0.98887 0.96906 0.92979 0.87785 0.82404 0.7746 ...
            0.73248 0.695 0.65705 0.61488 0.5694 0.52212 0.47876 0.44062 0.4078 0.37856 0.35101 0.32164 0.29127 0.25971 0.23081 0.20392 0.17904 ...
            0.15817 0.13797 0.1191 0.10191 0.08472 0.06954 0.05621 0.04489 0.03673 0.03193 0.02828 0.02564 0.025 0.02364 0.02213 0.02063 0.01913 ...
            0.01662 0.01512 0.01262 0.01112 0.00961 0.009 0.00761 0.00611 0.0046 0.004 0.0026 0.002 0.001 0.001 0 0 0 0 0 0 0 0 0 0 0 0 0 0 0 0 0 ...
            0 0 0 0 0 0 0 0 0 0 0 0 0 0 0 0 0 0 0];
        
    otherwise
        error('This figure has not associated data.')
end

%Normalize the distributions
dr = mean(diff(r));
P = P/sum(P)/dr;

%Return as column vector
P = P(:);

end
